# Supplementary material for: Regulatory Crosstalk of Doxorubicin, Estradiol and TNFα Combined Treatment in Breast Cancer-derived Cell Lines
Source: Sci Rep. 2019 Oct 23;9:15172. doi: 10.1038/s41598-019-51349-9 (PMC6811586; doi:10.1038/s41598-019-51349-9)
Supplement: Supplementary file 3 — Dataset 1 [file 41598_2019_51349_MOESM3_ESM.xlsx]

## Sheet: Title page
Title of the manuscript:	Regulatory Crosstalk of Doxorubicin, Estradiol and TNFα Combined Treatment in Breast Cancer-derived Cell Lines
Author list:	Isar Nassiri, Alberto Inga, Erna Marija Meškytė, Federica Alessandrini, Yari Ciribilli, Corrado Priami

## Sheet: S1. doxo.e2.9
S1. List of differentially expressed genes in response to the treatment with doxo.e2.9
geneSymbol	log2.FC	t.test.pval
C13orf15	5.02314	8.26996e-12
ETV7	3.96048	3.17457e-10
OVOL1	1.91466	4.37132e-10
SPHK1	1.97663	5.72163e-09
PRNP	1.86726	9.65583e-09
C18orf1	-2.21359	1.59896e-08
ODC1	1.60677	1.85121e-08
SLC8A3	3.14147	1.99983e-08
PHLDA2	1.77222	2.66947e-08
RGS16	2.22906	3.02436e-08
EGR2	3.83307	3.51547e-08
FYN	1.85957	3.89716e-08
ZBTB8A	1.94888	4.33439e-08
ZNF165	-2.59944	4.5218e-08
PRSS23	2.14568	5.46391e-08
ISM1	2.09474	5.99626e-08
SPSB1	2.39028	7.17465e-08
TRIM7	2.45867	7.68208e-08
GNB1L	-3.23059	1.02442e-07
PML	3.85435	1.22271e-07
C2orf74	-2.23849	1.34774e-07
RNF150	2.18835	1.39629e-07
PARP2	-2.53566	1.56362e-07
ZC3H10	-2.18257	1.63561e-07
HPS1	2.15508	1.66359e-07
SIX2	1.60797	1.67353e-07
PRMT6	-1.51418	1.74509e-07
EHD1	1.66745	1.86276e-07
CPEB4	1.70921	1.95268e-07
ACSF3	-2.26481	2.15767e-07
FBXL6	1.81604	2.69058e-07
FAM50B	-1.743	2.76385e-07
FHOD3	3.22301	3.06673e-07
TNFRSF10B	3.11172	3.17127e-07
MRFAP1L1	-1.30393	3.21966e-07
ERO1LB	2.22891	3.45231e-07
EFCAB10	3.20594	3.47093e-07
USP6NL	1.78481	3.54977e-07
ALKBH4	-1.50165	3.65963e-07
SERINC2	1.76678	4.20097e-07
RNF214	-1.89497	5.07586e-07
ADA	2.35363	5.57855e-07
PNP	1.85817	6.14325e-07
FZD1	1.62587	6.83061e-07
PLA2G3	-1.63727	7.02238e-07
GOLPH3L	-2.15563	7.04042e-07
SOX3	1.80158	7.06381e-07
GCH1	1.84704	7.24603e-07
ANXA9	1.70122	7.74338e-07
SLC6A19	1.64824	7.88222e-07
MAGEF1	-1.54985	8.12767e-07
DLGAP5	-1.60341	8.43797e-07
CELSR2	2.36466	8.78651e-07
PSRC1	-2.42875	1.00903e-06
AP1S2	1.78715	1.0587e-06
C19orf39	-1.36913	1.08694e-06
GYG2	-2.1797	1.17075e-06
CCDC75	-1.70832	1.18238e-06
TRIM37	-1.57883	1.18567e-06
GAL	1.85021	1.2077e-06
ZIC5	2.22581	1.26901e-06
GRPEL1	1.89138	1.29567e-06
SIM2	2.24219	1.33399e-06
CLDN4	-1.84362	1.34166e-06
ZNF839	-2.71035	1.35903e-06
IRF1	1.71873	1.44854e-06
LOC100132815	-1.81525	1.63174e-06
ALAD	-1.91734	1.63401e-06
PHF17	-1.99682	1.73442e-06
MYO10	2.20582	1.82401e-06
PIF1	-2.16825	1.87846e-06
POLR2A	1.68415	1.90585e-06
AMPD3	1.94837	1.92785e-06
EPHA2	2.62344	1.93002e-06
DAB2	-1.64193	1.95458e-06
MMP15	1.63205	2.04017e-06
PELI3	1.63056	2.0519e-06
SLC5A3	2.80424	2.06503e-06
S1PR5	-1.99322	2.10646e-06
ANKRD34A	-3.06057	2.2245e-06
TNFRSF1A	-1.38714	2.29397e-06
KYNU	-1.74008	2.30594e-06
NEDD4	-1.49997	2.41645e-06
KRT15	3.24374	2.42681e-06
ESRP1	-1.51998	2.57587e-06
C12orf65	-1.76691	2.62531e-06
TARS2	-2.13392	2.66936e-06
NDC80	-2.41716	2.67549e-06
ARHGAP18	-2.38158	2.69914e-06
TMEM177	-2.37937	2.71257e-06
ZNF449	-1.92886	2.73802e-06
CDKN2B	-2.2547	2.74498e-06
GDF15	1.99108	2.76836e-06
PRR15	-1.96811	2.77851e-06
RPRM	-2.62427	2.81838e-06
RGS3	-2.14959	2.83869e-06
SENP1	-1.61635	2.84151e-06
RAB20	-2.12003	2.8433e-06
ISYNA1	1.78805	3.09163e-06
BMP6	2.57767	3.14503e-06
ADCY1	2.17228	3.18699e-06
EPB41L4B	1.62268	3.38879e-06
NEK3	-1.7913	3.56214e-06
LOC646976	4.06512	3.61773e-06
C1orf187	1.89789	3.64691e-06
SGK3	2.84105	3.75734e-06
ZNF193	-1.73744	3.77015e-06
ARG2	2.34565	3.84144e-06
IRS2	1.94474	4.01449e-06
SPATA18	2.03131	4.1115e-06
TGFB2	-3.87656	4.1726e-06
TGFB3	-2.53565	4.25914e-06
SHISA2	1.63898	4.26009e-06
KIAA1804	2.1475	4.83823e-06
MAT2A	-1.57726	5.26343e-06
GKAP1	-1.62825	5.39736e-06
C14orf181	-1.68854	5.40571e-06
RBM39	-1.34501	5.46758e-06
CSTF1	-1.43195	5.75466e-06
AFAP1L2	-2.64605	5.92041e-06
AMIGO2	-2.92043	5.93008e-06
PCDH19	2.84893	5.95065e-06
IGFBP4	1.82347	6.17711e-06
SLC7A5	1.60632	6.33064e-06
GINS4	1.81259	6.4289e-06
CYP2U1	-2.32684	6.55854e-06
LIPH	-3.84191	6.71339e-06
CORO2A	-1.49182	6.77821e-06
DCAF4	-1.42322	6.79074e-06
TFPI	-1.53209	6.86088e-06
ZFP161	-1.30727	6.89441e-06
ZSCAN16	-1.73434	6.96163e-06
SUOX	-2.04864	7.20498e-06
GJB2	2.05296	7.23521e-06
RAB3B	1.69639	7.49237e-06
MKS1	-1.56213	7.54305e-06
RELB	1.78109	7.65544e-06
AGFG2	-1.39911	7.83884e-06
PVRL4	-3.37643	8.08176e-06
SLCO4C1	-2.47451	8.10492e-06
NPY1R	2.60624	8.18101e-06
CAPRIN1	-1.61255	8.67766e-06
EBAG9	-1.33759	8.91077e-06
THAP8	-2.05519	8.92301e-06
ZNF232	-1.43087	8.95124e-06
HLTF	-1.62298	9.14642e-06
CEP192	-1.32209	9.18002e-06
FDXR	2.9115	9.52071e-06
SNRNP35	-1.67369	9.54244e-06
EFNB3	-1.56051	9.9453e-06
EDA	-1.31182	1.00666e-05
IKZF2	-2.37357	1.02429e-05
FAM69B	-1.67605	1.03255e-05
FAM198B	1.76809	1.03861e-05
CDYL2	-1.90008	1.05814e-05
PHF14	-1.69631	1.06266e-05
IGHA2	1.88824	1.07445e-05
SMOX	2.28795	1.07954e-05
HERPUD1	-1.66072	1.11735e-05
DDIT4L	1.89303	1.12715e-05
KIF18A	-1.89887	1.13064e-05
C20orf29	-1.8197	1.13194e-05
LYPD3	-1.52087	1.13331e-05
ACOX2	1.59524	1.16173e-05
CALCR	2.45124	1.18247e-05
TIRAP	-1.41147	1.18467e-05
CA12	2.96611	1.202e-05
PCDHB8	-1.36933	1.23455e-05
SAMD11	-1.31865	1.2669e-05
WIBG	-1.79658	1.2753e-05
DCLRE1A	-2.47036	1.34261e-05
PATZ1	-2.23995	1.37242e-05
FLJ35220	-1.3036	1.38671e-05
NANOS1	2.99291	1.42317e-05
ARMCX1	-1.45478	1.47681e-05
CSTF2T	-1.8847	1.4871e-05
KAZALD1	-1.58195	1.51488e-05
HES6	1.68514	1.54743e-05
C8orf85	-2.0148	1.54915e-05
RNF220	-1.6152	1.57874e-05
RAPGEFL1	1.7731	1.59556e-05
GRB14	-1.59792	1.60731e-05
DDX19B	-1.47142	1.62442e-05
RABIF	-1.36706	1.64961e-05
HSH2D	-1.93837	1.66156e-05
MID1	-1.82083	1.66261e-05
NKAIN1	1.9861	1.66639e-05
DDX17	-2.58384	1.68779e-05
NUDT7	-1.858	1.68841e-05
RSAD1	-1.34429	1.7221e-05
LOXL1	2.11512	1.74187e-05
MR1	-1.34205	1.77602e-05
C21orf67	-1.8988	1.80838e-05
ATP6AP1L	-2.69204	1.83899e-05
CCDC9	-1.84582	1.86365e-05
CCR7	1.60308	1.88046e-05
KIAA0562	2.6746	1.9079e-05
GREB1	2.50883	1.92076e-05
CKAP2L	-2.81866	1.94351e-05
FAM46A	2.11046	1.96057e-05
MSL3L2	-1.4927	1.98734e-05
PRR15L	-1.70044	2.01371e-05
BAK1	-1.35232	2.03651e-05
ENTPD7	-2.06536	2.03819e-05
C6orf132	1.6352	2.04865e-05
TWISTNB	-1.49764	2.06633e-05
OBFC1	-1.36086	2.10936e-05
NR2C1	-1.52724	2.12549e-05
RIOK2	-1.97467	2.12904e-05
HERC6	1.84047	2.15618e-05
MFSD6L	-2.64194	2.15651e-05
ZNF331	-1.47652	2.15776e-05
ADNP2	-1.36715	2.18186e-05
SMAP2	1.62742	2.19774e-05
EXO1	-1.48744	2.22349e-05
ATF2	-1.5014	2.22489e-05
TMEM125	-1.80399	2.22555e-05
ADIPOR2	-1.55974	2.23859e-05
KLHL15	2.21548	2.24116e-05
DNAJC14	-2.1262	2.24164e-05
LOC254128	-1.45449	2.25142e-05
NGEF	-2.21421	2.26113e-05
CASP9	-1.61075	2.35846e-05
TAP1	2.0797	2.36023e-05
DET1	-1.42797	2.36873e-05
SLC25A40	-1.43375	2.37516e-05
LOC728855	-2.67765	2.39628e-05
C3orf75	-1.48069	2.40479e-05
KAT5	-1.88428	2.45057e-05
P2RX5	1.61611	2.4676e-05
LOC728875	-2.09615	2.54163e-05
TEF	-1.50589	2.54163e-05
GDPD3	-1.31018	2.54251e-05
ZNF45	-2.41036	2.60563e-05
RPRML	2.35646	2.61611e-05
KBTBD7	-1.70085	2.70678e-05
tcag7.1196	-2.36335	2.71291e-05
ADCY7	1.84859	2.7187e-05
EFNB1	2.31366	2.72527e-05
LIMK2	2.35097	2.72753e-05
ZNF187	-1.57699	2.75836e-05
GABPB1	-2.02012	2.76998e-05
ABTB2	1.98954	2.77681e-05
ZNF691	-2.18493	2.80647e-05
RET	3.101	2.83469e-05
TMEM55B	-1.60061	2.84019e-05
GTPBP2	-1.37646	2.86361e-05
CANT1	-1.38285	2.87186e-05
DNAJC17	-1.59132	2.93648e-05
NFE2	-3.46015	2.94917e-05
ALOX12P2	-1.63577	2.99724e-05
FAM46B	-1.68735	3.0036e-05
BRWD1	-1.8038	3.04377e-05
TRIB3	-1.75264	3.13617e-05
C14orf102	-1.98871	3.17194e-05
B3GALT4	-1.4777	3.21863e-05
HOXD8	1.98521	3.23099e-05
TBC1D25	-2.18651	3.27372e-05
MPHOSPH9	-1.87626	3.27913e-05
NUDT16	-1.84654	3.29623e-05
CDK20	-1.36352	3.37556e-05
MED12L	1.87336	3.37935e-05
GCNT1	-2.8156	3.38464e-05
C6orf182	-2.14945	3.40232e-05
FGD6	1.61634	3.40483e-05
KIAA1143	-1.31958	3.40603e-05
CAMK1D	-1.41813	3.44106e-05
LOC727820	-1.79666	3.45291e-05
ZFP1	-1.84798	3.4658e-05
ZNF512	-1.46978	3.47716e-05
SERPINE2	2.13331	3.50646e-05
ARHGEF19	-1.46236	3.52082e-05
OOEP	-1.36981	3.52949e-05
KLRG2	2.27311	3.54043e-05
CREB3L4	-1.56277	3.56601e-05
OLFML2A	2.09545	3.59106e-05
LOC727916	2.70027	3.59769e-05
RDX	-1.62986	3.629e-05
BMP1	1.69223	3.67604e-05
RBM23	-1.42144	3.67723e-05
C11orf65	-1.55181	3.68514e-05
PGLYRP2	3.14457	3.73762e-05
ZNF184	-2.46918	3.75002e-05
CTGF	2.46804	3.75802e-05
SRI	-1.38331	3.79149e-05
CXorf42	-1.41503	3.79762e-05
LOC145837	-2.37141	3.82924e-05
C12orf28	-2.25113	3.84869e-05
KITLG	-2.02097	3.88694e-05
DUSP4	-2.27604	3.91076e-05
NEBL	-1.49569	3.93086e-05
ZNF280D	-1.62528	3.96161e-05
SLITRK6	-2.53636	3.96915e-05
HPS3	-1.45808	4.07938e-05
IP6K2	1.92059	4.15152e-05
TIMM9	-1.35484	4.19885e-05
SPC25	-2.579	4.2019e-05
ENPP4	-1.74393	4.21508e-05
RAD51L3	-1.99028	4.2411e-05
MOCS1	-1.85253	4.2667e-05
TBC1D30	-2.01411	4.28688e-05
SFXN2	2.43941	4.29685e-05
ZNF565	-1.77248	4.31869e-05
PAPOLA	-1.49985	4.34935e-05
MTA3	-1.32317	4.37373e-05
KRT80	-2.21408	4.39979e-05
CCDC127	-1.94401	4.61992e-05
C2	1.64407	4.62415e-05
SKA1	-2.03729	4.6461e-05
WNT4	1.98428	4.69621e-05
ZSCAN20	-1.79468	4.74209e-05
LOC339803	-1.43558	4.79505e-05
SOCS2	-3.34295	4.83315e-05
DKK1	-3.06785	4.85504e-05
ALKBH2	-1.86039	4.85916e-05
JHDM1D	1.71197	4.94455e-05
MMP16	-1.68278	4.97677e-05
TEX19	-2.6329	5.06193e-05
CDC73	-1.98842	5.0631e-05
CXorf50	-3.10563	5.09367e-05
C1orf210	-2.28673	5.13301e-05
NRF1	-1.94783	5.20287e-05
FAM110B	-1.60017	5.31679e-05
ZBTB22	-1.41093	5.32101e-05
VCPIP1	1.72773	5.33083e-05
MCF2L	-1.86791	5.38977e-05
C2orf15	-2.30943	5.3992e-05
COIL	-1.45346	5.48801e-05
PPWD1	-1.38316	5.5852e-05
ZNF624	-1.70305	5.63741e-05
SYTL2	-1.40461	5.90782e-05
SLC39A3	-1.68515	5.98808e-05
EFNA1	-2.43227	6.00463e-05
BUB1B	-2.55369	6.24683e-05
SH2B3	2.24446	6.40473e-05
CREBZF	-1.76527	6.41649e-05
BMPR1B	-2.21641	6.44914e-05
LOC100131727	1.74035	6.50782e-05
FZD4	-1.98175	6.51342e-05
INSIG2	-1.94832	6.57475e-05
C2CD2	-1.33196	6.58889e-05
ZFP112	-2.92038	6.59374e-05
CWC22	-1.50346	6.62403e-05
R3HCC1	-1.33511	6.63525e-05
C14orf106	-2.18267	6.63692e-05
FOSL1	3.18056	6.67008e-05
CCR1	-2.92513	6.69656e-05
P4HA2	1.64728	6.87489e-05
MICB	3.05769	6.8951e-05
UBA5	-1.82994	6.94173e-05
RFXAP	-2.34573	7.13047e-05
NAIP	-1.75538	7.32945e-05
TRAIP	-1.65511	7.34073e-05
TOE1	-1.60061	7.39901e-05
SP100	-1.50594	7.50363e-05
BRIP1	-1.34688	7.6258e-05
BCAR3	-1.93935	7.64473e-05
VDR	1.78992	7.82677e-05
ALPK1	-1.66885	7.8755e-05
C13orf34	-1.67032	7.97673e-05
NEDD4L	-1.82966	7.98074e-05
GPX8	-4.52372	8.08922e-05
FHL2	1.57877	8.14597e-05
GLRA3	-2.65578	8.16978e-05
NARG2	-1.4939	8.23142e-05
VPS72	-1.94568	8.26396e-05
MPHOSPH10	-1.36673	8.33981e-05
TTC32	-1.49382	8.36285e-05
ITGA6	2.29239	8.41134e-05
CENPA	-2.1728	8.42905e-05
LIN7A	-2.15822	8.45348e-05
CREB3L2	-2.4891	8.48422e-05
RRP1B	-1.87855	8.5129e-05
LCP1	-1.32509	8.56732e-05
PLK1	-2.13323	8.9006e-05
LRRC20	-1.53101	8.90418e-05
RDH10	1.84551	9.03077e-05
ZNF271	-1.45246	9.1037e-05
LRFN2	-2.72054	9.14256e-05
ZBTB7B	-1.61032	9.21245e-05
FAM114A1	-1.70741	9.25491e-05
CLCN6	-1.5966	9.28179e-05
C8orf83	-1.53392	9.30687e-05
PPAP2B	-1.41659	9.31717e-05
HNRNPM	4.2206	9.41156e-05
ZNF180	-2.07321	9.458e-05
PLAC8	1.90556	9.63535e-05
POLI	-1.42439	9.64981e-05
FGF13	-1.43172	9.65106e-05
EXOSC8	-1.68533	9.6743e-05
CLDN3	-1.55971	9.69744e-05
RAB27B	-4.2848	9.77154e-05
IGDCC3	-1.83885	9.83143e-05
GPSM2	-1.68996	9.8651e-05
IL1R1	-3.03558	9.89403e-05
SPEF2	-1.86172	9.9964e-05
MINA	-1.62693	0.000100019
FABP5	1.65791	0.000100801
EFCAB7	-2.284	0.000101066
PRIM1	-1.96023	0.000101202
CDCA7L	-1.87996	0.000101626
MAFB	2.83348	0.000103242
ST8SIA4	-2.88419	0.000103252
ROPN1L	1.98385	0.000103571
LYN	-1.77343	0.00010401
TMEM116	-1.81818	0.000104192
DOCK11	-2.09208	0.000104309
PPP1R3C	-3.44365	0.000104339
POLK	-1.75138	0.000104462
FUT9	-1.44511	0.000104483
GADD45B	2.47534	0.000104692
PEX14	-1.95722	0.000105819
KIF15	-1.52047	0.000106572
CSF1R	-1.94433	0.000106638
PPFIBP2	-2.32901	0.000108098
NSUN4	-1.59749	0.000108995
THEM4	-1.3403	0.000109273
DMRTA1	-2.68138	0.000110654
MCM9	-1.48649	0.000110836
BTG2	2.39828	0.000110957
PITPNC1	2.07286	0.000110965
MICAL2	2.18198	0.000111303
SLC25A12	-3.50802	0.000111711
NDNL2	-1.40117	0.000112627
NEK2	-2.08155	0.000112966
HIC2	1.6847	0.000113406
CARD14	-2.01242	0.000113859
IFIT1	-2.14396	0.000114726
C15orf23	-1.67477	0.00011542
RAB3IL1	-1.60912	0.000116073
ANKMY2	-1.6936	0.000116608
HGS	2.04868	0.000118208
INF2	-2.85114	0.000118918
FLJ20021	-1.5355	0.000118919
CCNA2	-2.10286	0.000119226
BPGM	-1.54903	0.000119567
SGK1	3.57966	0.000119575
C1orf51	-1.35486	0.000121139
LOC441208	-1.53546	0.000121803
PARD6G	2.18272	0.000122313
ZMYND8	-2.47872	0.00012401
N4BP3	-2.6863	0.000124099
C12orf60	2.07275	0.000124344
TUBA4A	2.11185	0.000124555
GTF3C3	-1.50049	0.000124791
ATP8A2	-2.02561	0.000124891
RTN4IP1	-1.49664	0.000125307
WRN	-1.3745	0.000125659
tcag7.1307	-2.71193	0.000128764
POLD3	-1.89571	0.00012907
KATNAL1	-1.32324	0.000129909
OSCP1	-1.43619	0.000129937
ASB13	-1.66553	0.000130713
CXCR7	-2.75311	0.000133517
PSG6	1.57301	0.000134064
ZNF692	-1.78395	0.000134657
LRRC1	-1.46996	0.000134724
RAD18	-1.45284	0.00013484
CDKN1A	2.29253	0.000135997
ASB7	-1.60192	0.000136135
ATP11A	1.74932	0.000136283
TTLL1	-1.3186	0.000136967
PSD4	-1.40098	0.000137112
SERPINA3	2.25431	0.000137237
ID3	-1.41437	0.00013734
C11orf54	-2.24051	0.00013839
CSRNP2	1.9075	0.000139737
TTC25	-1.47314	0.000139987
C22orf40	-1.80898	0.000141298
RGS17	-2.108	0.000142302
ZNF438	-1.99252	0.00014288
ECT2	-1.50434	0.000143095
PSCA	-3.84032	0.000144471
ZNF643	-2.08848	0.000145006
PIK3CD	2.04904	0.000145356
ZNF484	-2.33039	0.00014663
P4HTM	-2.05186	0.000147363
ACAP1	-1.48522	0.000147405
HSD17B11	-1.82891	0.000147445
EIF2C4	-1.33934	0.000148177
ZNF594	-1.4062	0.000148604
PPIL3	-1.6269	0.000148767
CDK6	-1.59965	0.000149132
RNF166	1.60782	0.000149272
DIRAS1	-2.02294	0.000152644
TAF1A	-1.79617	0.000152891
NCRNA00094	-1.35695	0.000152937
LOC344595	-2.28187	0.000153678
IL17RB	3.45475	0.000154906
SPIN3	-1.38379	0.000156243
CALHM2	-1.44987	0.000158376
LSM14A	-1.39814	0.000161801
ZNF776	-1.49011	0.000163818
KLF8	-1.60165	0.000164869
PRSS16	-2.29736	0.000164917
MALL	-2.19541	0.000164997
KRTAP4-1	-1.53565	0.000165369
EXOSC9	-1.49603	0.000166212
KIAA1429	-2.02535	0.000166392
LOC100288860	-1.31851	0.000168117
NAPEPLD	-1.387	0.000171347
ZNF639	-1.76046	0.000171368
KLHL35	-1.32787	0.000172017
ZRANB3	-1.48315	0.000173408
NAA40	-2.14728	0.000173877
NFKBIL1	-1.64544	0.000174225
TESC	1.6498	0.000174236
ERCC6L	-2.00767	0.000174414
ERMAP	-1.40881	0.000174644
GTF2IRD1	-2.46754	0.000177082
RAB9A	-1.37334	0.000177417
KANK3	2.08234	0.000177889
ZNF229	-1.49912	0.000178132
ZNF226	-1.38145	0.000178358
C9orf100	-1.60486	0.000179463
CCDC28A	-1.58536	0.000180723
FAM171B	-2.58042	0.000181309
STAM2	-1.37472	0.000182679
TPX2	-1.38219	0.000183276
CCDC41	-1.43043	0.000183808
C14orf109	-1.722	0.000184706
GPR109B	-3.99969	0.000185225
NCAPH	-1.99517	0.000187427
STARD3NL	-1.88638	0.000188975
IQCC	-1.80717	0.000189948
LCORL	-1.54845	0.000190904
JRK	-1.80463	0.000191152
GPER	-3.02716	0.000192795
HNRPDL	-2.17651	0.000193205
ZFP64	-2.01468	0.000194158
MAP2K6	-2.3602	0.000195934
GIT2	-1.33394	0.000196547
PIGC	-1.37257	0.000198103
PHF15	-1.43768	0.000198533
ZMYM1	-1.96815	0.000199024
NIF3L1	-1.38478	0.000200694
LOC389831	-1.55632	0.000200985
CCDC88B	-2.25104	0.000202341
CHEK1	-1.3963	0.000203075
CAB39L	-2.59515	0.000204157
NET1	-1.63928	0.000207582
ZNF182	-1.82074	0.000208975
TTK	-2.42098	0.000210079
SKP2	-1.73547	0.000210415
CENPI	-1.98589	0.0002105
LOC100170939	-1.55101	0.000211951
PALM3	-2.98918	0.000213146
LPAR5	-2.36958	0.000217321
ARC	5.86924	0.000217742
FLJ39609	-1.71068	0.000218804
DIAPH2	-1.46132	0.000219354
DYX1C1	-2.63299	0.000220202
CNKSR3	1.9992	0.00022247
SMTNL2	3.9424	0.000224988
RMND1	-1.56349	0.000226036
TNFRSF10C	3.78584	0.000226797
SLC30A1	2.47654	0.000226844
C1orf64	-3.65397	0.000227698
NUDT13	-1.56053	0.000228695
FLJ26850	5.45178	0.000228756
KIAA1199	1.71837	0.000228785
PAFAH2	-1.44778	0.000229555
SETDB1	-1.37372	0.000235495
TAF3	1.89867	0.000236229
N4BP2L2	-1.6945	0.000239747
ZNF79	2.24028	0.000240926
LOC647946	-2.03351	0.00024125
SIK3	1.60982	0.000245353
OXR1	-1.84605	0.00024586
CLUAP1	-1.64143	0.000248595
TBCCD1	-1.33883	0.000248805
LOC100270746	-2.12045	0.000250212
LIF	2.52757	0.000251822
FLJ31306	-1.68359	0.000259983
OXNAD1	-2.01642	0.000260413
COQ5	-1.52329	0.000262718
KIAA1731	-1.55055	0.000264218
TIGD2	-1.62634	0.000265056
SLC30A5	1.52895	0.000268228
IL1R2	-2.66848	0.000270986
LOC100128822	-2.13711	0.000271971
TACC1	-1.31951	0.000272643
FRMD4A	-1.48428	0.00027446
LSM10	-1.62494	0.000274739
TMEM105	-1.71558	0.000276033
CDR2L	1.60103	0.000276985
HSD11B2	2.01296	0.000278246
KGFLP1	-1.3929	0.000278461
USP30	-1.61629	0.000279918
STIL	-1.53766	0.0002814
ZBTB26	-1.99521	0.000281853
ZNF17	-1.58943	0.000282422
PYROXD1	-2.00527	0.000283984
FAM54A	-1.38481	0.000286286
SPDEF	-2.7445	0.000286999
CDCA4	-1.38892	0.000288795
KCTD20	-2.16127	0.000290532
TFPI2	3.5329	0.000291945
ALS2	-1.65515	0.000295369
CBX7	-1.37636	0.000295651
KLHL9	-1.71669	0.00029898
KIF11	-1.44107	0.000301669
FAM63A	1.91854	0.000301673
C8orf55	-1.43583	0.000302246
RAP1GAP2	-1.56005	0.000302382
TUBB	-1.42067	0.000302805
TSC22D3	-1.57745	0.000305633
TGM1	-2.35991	0.000305687
TLCD1	2.24141	0.000308343
RNF2	-1.51197	0.000308655
TMEM27	1.63631	0.000310365
ATF3	4.27892	0.000311737
KCNG3	2.02358	0.000317031
TMEM135	-1.97067	0.000318171
THAP6	-1.8472	0.000320615
TTC30B	-1.64127	0.000321011
ISCA2	-1.41731	0.000322228
COMMD2	-2.57766	0.000325
ABI2	-1.33381	0.000325985
C2orf54	-4.18806	0.000326141
CHRNA3	1.87149	0.00032768
STAMBPL1	-2.51586	0.000330506
SIP1	-2.73685	0.000331624
FBXO22	2.05437	0.000332542
EXOG	-1.5881	0.000337142
STXBP6	-1.52214	0.000338267
HEMK1	-1.48629	0.000339793
ANK3	-2.00759	0.000340102
RFC3	2.82748	0.000340236
ZNF764	-1.36993	0.00034068
PMP22	-1.56929	0.000341052
FAM115C	-1.77063	0.000341494
NUF2	-1.44071	0.000342334
KIF23	-1.51649	0.000348013
SON	-1.83344	0.000350175
ZNF469	1.57011	0.000351543
ZNF248	-1.47809	0.00035177
THBD	2.41367	0.000352659
TMEM158	5.56065	0.000353314
SALL2	-2.24733	0.000353955
C5orf34	-1.84205	0.000354542
PPP1R9A	-1.31582	0.000355209
MYO1B	-1.89795	0.000357171
GSC	-1.50128	0.000357536
SMAD5OS	3.61568	0.000357719
C6orf162	-1.33552	0.000357858
PGM5	-2.36336	0.000358075
IVNS1ABP	-1.39852	0.000358349
FOS	4.85441	0.000360321
GPR81	-4.10478	0.000360446
ZNF777	1.61633	0.000360448
RHOB	-1.92591	0.000360561
TNFRSF12A	-2.3913	0.000361387
DEPDC1	-1.76291	0.000361576
RNF43	-4.67905	0.000361871
PDS5B	-1.89108	0.000363002
DCAF8	-2.5433	0.000367056
RAB42	-1.37985	0.000367134
CACNG6	-2.12167	0.000370893
ASXL1	-1.91283	0.000371602
BUB1	-1.51436	0.000371689
ATG4C	-1.72108	0.000373275
NPTX1	4.24582	0.000374009
DCUN1D5	-1.3238	0.00037738
ATP6V0A4	-2.26668	0.000378783
IGSF5	-2.06169	0.000383122
NUDT2	-1.38196	0.000385496
THADA	-1.8205	0.000386434
EOMES	3.90235	0.00038983
TLN2	-1.71868	0.000390378
RGS14	-2.0426	0.000391137
ZNF227	-1.53897	0.00039211
KCNJ8	-3.52379	0.000393392
OLFML3	1.82868	0.000394209
UNC5B	3.37955	0.000395347
TRIM69	-2.65571	0.000396707
C21orf56	-1.35018	0.000396712
AIM1L	-1.38406	0.000397048
FLRT3	-1.85585	0.000403127
NETO2	1.77657	0.000403471
VGLL1	-1.9567	0.000407112
LOC728142	1.80426	0.000413323
ZKSCAN3	-1.49327	0.000417799
FKBP4	1.68496	0.000418985
GTF2H2D	-2.36124	0.000421464
C9orf110	-1.93484	0.000422947
FAM90A1	4.03216	0.000429626
C7orf36	-1.35413	0.000429831
C9orf109	-2.45048	0.000430677
C17orf75	-2.12504	0.000432702
C7orf68	-2.46744	0.000436896
KIAA0513	-1.83913	0.000437274
TTC5	-1.89848	0.00043751
RIT1	-1.32559	0.000440167
SNAI1	4.54235	0.00044307
ZNF619	-1.74805	0.000444424
MYST2	-1.58308	0.000446161
POLR1B	-1.48576	0.000454863
CHST10	-1.43949	0.000459156
SFRS3	-2.60312	0.000460937
TIGD1	-1.80093	0.000461302
MAP4K4	1.73084	0.000462793
LOC400986	-1.91309	0.000464395
PCDH1	-1.39094	0.000467397
TRIM16L	-2.01501	0.000468326
CSGALNACT1	-1.48869	0.000471287
DYRK3	-2.41704	0.000474063
C12orf47	-1.90206	0.000476673
MYCN	-2.83132	0.000476979
ENPP5	-2.38868	0.00047893
C19orf21	-2.52072	0.00048316
FANCE	-1.52753	0.000483827
GEMIN7	-1.73967	0.000485586
OSGEPL1	-1.6952	0.000485816
TBC1D19	-1.7315	0.000486246
MITF	2.16288	0.000488747
CTAGE5	-2.34484	0.000491981
ZNF425	1.69526	0.000495664
C1orf156	-1.80868	0.000495933
MAP9	-1.92441	0.000496715
REV1	-1.57012	0.000499546
SP110	-2.06877	0.000499948
C1orf170	-1.83381	0.00050178
MMACHC	-1.36711	0.000501781
hCG_1774568	-2.54471	0.000505575
C10orf35	-1.37245	0.000506377
PRKD3	-1.57635	0.000509086
SLC24A1	-2.12222	0.000509845
TTC23	-1.73983	0.000512569
UTP18	-1.68543	0.000517223
USP31	2.41994	0.000517909
G2E3	-2.23717	0.000519226
FLJ36840	-1.61793	0.000520677
AMDHD2	-1.36326	0.000520942
NCRNA00120	-1.51646	0.000527675
PEX12	-1.52738	0.000527742
CMYA5	-1.84719	0.000530448
TGFA	2.73189	0.000533153
CCDC83	-2.51796	0.000539428
YEATS4	-2.08787	0.000543802
ZNF586	-1.45204	0.000546356
ORC5L	-1.60388	0.000552582
C9orf21	-1.54409	0.000555767
POT1	-1.7023	0.000559422
ZNF136	-1.52875	0.000561235
ARHGAP8	-1.42063	0.000561904
IL28RA	-4.10583	0.00056394
TTLL4	-1.51205	0.000568002
CCDC71	-1.83762	0.000569647
AASDH	-1.51889	0.000570018
DOK7	-1.65471	0.000570917
MANEA	-1.65653	0.000571245
LUC7L3	-1.4975	0.000577162
MSMB	1.77095	0.000577182
TOB1	-1.72126	0.000581999
POU3F1	1.58976	0.000582848
C12orf34	2.50257	0.000586716
JAKMIP3	-1.94469	0.000588976
TMEM161B	-1.44893	0.000593249
SGCG	-2.28272	0.000597794
TRIM13	-1.40665	0.000598814
USPL1	-1.40058	0.000599173
KIAA1430	-1.51409	0.0006011
OAF	1.77693	0.000602574
ZNF235	-1.4563	0.000608644
IL20RA	1.55112	0.000612658
ARHGAP11A	-1.73318	0.000613046
MBIP	-1.45716	0.000613944
FILIP1L	-1.65346	0.000614035
STON1	-2.80657	0.000614541
MCM10	-1.34962	0.000618232
PBX2	-1.49303	0.000626617
RALGDS	1.78987	0.000628714
HES2	2.98382	0.00062931
LOC375010	2.99629	0.000633608
RAB31	2.48513	0.000634
C15orf52	-2.74744	0.000634983
FLJ41603	-1.83821	0.000636464
NTN4	1.81442	0.000639957
PTAR1	-1.66893	0.000643614
BICD1	-1.65281	0.00064553
H2AFX	-1.39002	0.00064635
GPR68	1.62736	0.0006471
WDR60	-1.70375	0.000647795
ZMYM6	-1.61635	0.000649242
SEMA3E	-1.5758	0.000650249
PHOSPHO2	-1.5393	0.000651967
NTN1	3.5488	0.000654107
ZMAT3	1.72802	0.000656932
AHRR	-1.69319	0.00066396
MYO15B	-2.12814	0.000667756
ORAOV1	1.67387	0.000670993
GRAMD1C	-2.5196	0.000672001
ZBTB3	-1.95304	0.000677209
CITED4	1.72668	0.000678941
THSD4	1.98194	0.000683311
FASTKD1	-1.79214	0.000688318
CLDN12	-2.43906	0.000688843
ABL2	-1.35751	0.000689399
LRIG3	-1.43284	0.000689813
JDP2	-1.72854	0.000690773
NOSTRIN	-2.6533	0.000691725
XRN1	-1.33785	0.000696821
GFRA2	1.5896	0.000697255
DNAJC22	-1.36829	0.000721931
HSPA6	1.89657	0.000730861
SLFN11	-1.53311	0.000735182
MSL1	-1.49121	0.000737493
TNKS1BP1	-1.52155	0.000738427
LXN	-1.99029	0.00074286
FZD5	1.67894	0.000745616
TIPIN	-2.47017	0.000748309
CCNF	-1.53572	0.000750647
GADD45A	3.23856	0.000750859
C7orf46	-2.35618	0.00075358
RNF144B	-3.3552	0.000757158
COBLL1	-1.76346	0.0007583
C2CD4C	-1.85087	0.000759308
BBS5	-2.27948	0.000764203
DDIT4	-1.33209	0.000764706
BRS3	-2.00867	0.000769013
SFRS13A	-1.67997	0.000771868
C17orf58	-2.01647	0.000774042
ZNF222	-1.45996	0.000776663
C3orf57	-1.95041	0.000779265
LOC728705	-1.87362	0.000782114
RCBTB1	1.64011	0.000785769
GORAB	-1.4568	0.000792174
CCNJL	-2.21087	0.000808592
C20orf151	-1.56769	0.000810893
SLC16A5	-2.11882	0.000812189
VAT1L	-2.24159	0.000813636
ABCG2	-1.44034	0.000814539
PRDXDD1P	-1.83138	0.000815265
PPM1A	-1.53551	0.000817412
FOXP1	-2.20129	0.000817703
ZNF710	-1.86915	0.000830317
FLJ10357	-1.43128	0.000832715
NCRNA00152	-1.61951	0.000833601
ABHD2	1.65306	0.000838431
SERPINA5	1.95454	0.00083864
PAWR	-1.41467	0.000839833
VWF	2.69366	0.00084364
FBXL3	-1.54863	0.000845001
MBD5	-1.7863	0.000850407
C4orf39	-2.5633	0.000851745
TRIM59	-1.48118	0.000864792
MRPL50	-2.01148	0.000871078
BLM	-1.68322	0.000874115
DTWD1	-1.799	0.000875865
FAM101B	2.09356	0.000876652
FAM188B	-1.59641	0.000880006
PWWP2B	-1.45398	0.000880078
RNF41	-1.82963	0.000882238
LOC339290	-1.68202	0.000883152
DOCK1	-1.40004	0.000883936
GIN1	-1.57007	0.00088481
KNDC1	-1.90204	0.000886669
EPS8L1	-1.45441	0.000886951
C7orf29	-1.35912	0.000891761
ARMC8	-2.33393	0.000892128
ZNF571	-1.849	0.000896592
LOC728836	-1.81412	0.000897535
DSN1	-1.63275	0.000909485
C11orf74	-1.91711	0.000911733
PIGA	-1.76896	0.000917164
ARHGAP29	-1.77749	0.000917366
LOC100289246	2.61113	0.00092301
TMEM45B	-2.21871	0.000934876
PBX1	-1.51954	0.000944417
ZNF879	-1.96469	0.000946434
C1QTNF3	-1.50713	0.000946665
FIGNL1	-1.87517	0.000948499
SPIRE2	-1.73729	0.000949839
FAM83B	-1.63138	0.000956102
FLJ45248	2.17975	0.000957414
FSTL5	-2.10289	0.000959975
NEIL3	-2.01587	0.00096655
FGR	1.67062	0.00096693
FOXA1	-1.89234	0.000969226
C12orf5	1.60021	0.000972093
MAP3K12	-1.38611	0.000972356
FUT10	-1.49506	0.000972996
LOC644656	-1.44191	0.0009805
C5orf54	-2.42101	0.000986258
STS	1.75401	0.00098885
THNSL1	-1.52587	0.000994612
MAGI1	-1.49043	0.000998307
C20orf160	3.84508	0.00100245
GPR180	-1.3824	0.00100411
ERBB4	-1.98818	0.00100505
TMEM184A	-1.60059	0.00102271
ELF5	-2.81042	0.0010234
FAM113B	-1.44001	0.0010234
RTKN2	-2.1304	0.0010313
FAS	3.86902	0.00103166
AEBP1	-1.3229	0.00103215
HJURP	-2.38564	0.00103225
TCHP	-2.01707	0.00103249
NEUROD2	4.03859	0.00103594
ZNF138	-1.41771	0.00104341
SPRY1	-1.90838	0.00105692
CYCS	1.69893	0.00106259
KRT86	-1.38492	0.00106432
ZNF704	-1.51422	0.00106934
ASTE1	-1.41275	0.00107121
ANKRD35	-2.69775	0.00107509
TMEM38A	1.7857	0.001077
ATG10	-1.33841	0.00107773
TRAF5	-1.5422	0.00108573
PSG8	1.90813	0.00109027
C1orf26	-1.33129	0.00109175
IFT172	-1.67784	0.00109272
DLEU1	-2.28934	0.00109641
DTWD2	-2.07699	0.00109842
CSRP2	1.60264	0.00110439
TICAM1	-1.94673	0.00110895
IMMP1L	-1.38735	0.00112234
BANK1	-1.74674	0.00113101
GRHL3	-1.41833	0.00113578
C11orf71	-1.60495	0.0011378
GRPEL2	-1.66548	0.00114425
PXK	2.10435	0.00114901
PDZK1	3.4887	0.00115483
SALL4	-3.20268	0.00115665
EPHX1	2.37699	0.00116847
TMEM140	-2.07228	0.00116893
TMPRSS3	2.2081	0.00117682
ARMCX5	-1.60037	0.00117836
EIF4A2	-1.78274	0.00118673
PKIA	-1.69934	0.00119056
MUM1L1	-3.63241	0.00119638
SMA4	-1.66642	0.00120256
CCDC102A	-1.32541	0.00121675
CYTSB	-1.39996	0.00121843
SH3TC1	-1.78253	0.00122267
MUTED	-1.50448	0.00122977
C12orf4	-1.90304	0.00123101
TTC8	-1.74918	0.00123214
MORC4	1.69141	0.00123978
ARHGAP12	-1.50714	0.00124339
C6orf165	-1.45751	0.00124386
ID1	-1.49336	0.0012648
SMA5	-1.97265	0.00126982
BAGE	-1.66647	0.00127398
DFFB	-1.76498	0.00127844
LOC220115	-1.7181	0.00128321
NAP1L2	-2.17183	0.00129182
TCF19	-1.39312	0.00129903
CITED2	-1.57289	0.00130164
CYP1B1	1.75227	0.00130322
YLPM1	-2.25129	0.00132725
ARL4D	-1.95203	0.0013355
ZNF134	-1.45429	0.00133693
PTPN21	-2.33588	0.00134275
BFAR	-1.57301	0.00138965
TRMT61B	-1.59571	0.00139137
KIF20A	-1.90362	0.00139458
EPN3	-1.84959	0.0013968
UBE2B	-1.49557	0.00139696
NUDT12	-1.52488	0.00140704
SPEG	-1.33497	0.00140842
FPGT	-1.73935	0.00142072
KRT14	3.18219	0.00142255
LOC401233	-1.47921	0.00142807
C2orf68	-1.55114	0.00143784
CHIC1	-1.42573	0.00143955
PPP1R3B	-1.6469	0.00144378
TOX2	1.73083	0.00145047
RRP15	-1.38566	0.00146086
TCEANC	-1.44734	0.00146573
LOC653391	-1.36843	0.00146758
GBX2	2.70285	0.00147555
GON4L	-1.49652	0.00147611
MRAS	2.85908	0.00147733
ADCY9	2.11197	0.00148233
FAM105B	-1.2791	0.00149465
HEY1	-1.91963	0.00149635
HMCN1	-1.73736	0.00150024
RBM7	-1.5502	0.00150266
PMAIP1	3.60945	0.00150768
IPO8	-1.34899	0.00151098
ZNF853	-1.36156	0.00151577
ZBTB4	-1.87972	0.00151582
TP63	-2.71306	0.00152172
RARG	-1.5916	0.00152727
NEK1	-1.68545	0.00153074
NPPC	5.97983	0.0015373
LNX1	-2.07298	0.0015378
DIS3	2.10887	0.00154147
RAD54B	-1.79187	0.00154818
BLNK	-2.67893	0.00155665
C3orf52	-1.60742	0.00157263
HOXB6	-1.83252	0.00157404
HRASLS2	-1.37361	0.00158278
C20orf132	2.48074	0.00158995
CDC42EP3	3.51466	0.00162452
UBE3B	1.92259	0.00164575
STOM	1.91413	0.00164617
MLLT3	-1.35528	0.00169662
LHX6	-1.54038	0.00170423
SLCO4A1	1.8102	0.00170488
RGMA	4.8678	0.00170919
FGFBP2	5.33066	0.00170963
FBXL2	-1.49341	0.00171707
RBM24	4.50016	0.00171908
ARHGEF16	-1.47358	0.00172506
C1orf112	-1.47577	0.00172884
CNGB3	-1.47415	0.0017422
GLRX	-1.51663	0.00174866
ERC2	-2.54296	0.00175023
PPARG	-1.54459	0.00176221
TMEM64	1.93919	0.0017691
FSCN1	2.94543	0.00177351
ATP6V1C2	2.70525	0.00178942
FLJ13224	2.72426	0.00179273
SFN	1.61591	0.00179616
EPHX4	-1.74468	0.00180321
CDH26	4.30377	0.00180699
BCL3	-1.82247	0.00181934
ANK1	3.58684	0.00182288
C3orf38	-1.63086	0.00182497
TNFRSF11B	-6.01794	0.00182542
SLC6A8	4.38473	0.00182938
PDE4A	-1.86225	0.00182958
IFI27	1.59904	0.00183394
MYBL1	1.89746	0.00185726
LOC100287566	-1.40223	0.00185969
ATF4	-1.29508	0.00186858
NCK1	-1.38207	0.00187612
NLRX1	1.7664	0.00187756
RPGRIP1L	-1.39419	0.001878
ZNF277	-1.34352	0.00187985
MNS1	-1.78185	0.00188125
KCTD1	2.61262	0.00190284
CTDSP1	-1.67704	0.00190609
F2RL1	-2.07701	0.00192384
FZD9	2.85158	0.00193346
LOC541471	-1.58409	0.00194346
BTBD12	-2.80807	0.00195299
RABGGTB	-1.35501	0.0020136
E2F7	3.66324	0.00201381
SEC14L2	2.9896	0.00201513
MTMR6	-1.33937	0.00202008
CCDC138	-1.60033	0.00204134
PSMG3	-1.3281	0.00204256
ZNF567	-1.81739	0.00205191
PLIN5	3.64094	0.00205577
GLS2	4.02044	0.00205726
RHOBTB2	-2.27976	0.00206368
FGF18	2.81531	0.00207122
CUTC	-2.05866	0.00207873
C21orf34	-1.50097	0.002081
ZNRF3	1.83857	0.00209087
OR7C2	-1.37314	0.00210356
SMEK2	-2.63421	0.00211019
IGSF1	2.28797	0.00211365
KLHL23	-1.34793	0.00211615
LMCD1	-1.38086	0.00212048
INPP1	2.83436	0.00212848
HINT3	-1.41062	0.0021338
ZFP36L2	-2.28223	0.00217493
DBP	-1.35076	0.00218331
FBXO4	-1.71706	0.00219988
RUNDC3B	-1.43871	0.00220288
MAF	2.35036	0.00220535
PACSIN1	-2.27449	0.00222406
PGR	2.90956	0.00223263
CXCL12	5.01285	0.00224023
TSPYL5	-1.75937	0.00224371
NEAT1	-1.75309	0.00228006
C19orf40	-1.5752	0.00228789
PGA3	1.88413	0.00228803
CLIP4	-2.54984	0.00230278
PRRT3	-2.10269	0.00230752
ACOT7	1.67205	0.00232245
SLC16A4	-1.31851	0.00232444
ZNF365	-2.4262	0.00233664
TMEM18	-1.617	0.00237302
ZNF575	-1.48046	0.00240777
ZSWIM1	-1.45132	0.00241164
HSPA12A	2.11594	0.00242007
ZNF70	-1.70134	0.00242203
RASGEF1A	1.68357	0.00242691
TSPAN9	-1.42678	0.0024407
WDR63	1.90648	0.00245239
LHX2	-1.4341	0.00245867
PIK3C2B	-1.62872	0.00248005
CRLF3	-1.42216	0.00248008
CENPN	-1.5303	0.00248099
SSFA2	-1.43869	0.0024957
MYB	2.23029	0.0025079
FZD7	1.64903	0.00251186
ZMYM3	-1.70765	0.00251579
C8orf47	2.68519	0.00252793
C20orf54	-2.14158	0.00253283
PHLDB2	-1.47549	0.00255282
HOXA10	-1.603	0.00256802
NIPA1	1.78446	0.00259945
SLC6A13	2.36777	0.00260692
MED7	-1.54216	0.00261626
SFRS1	-1.6275	0.00262849
PLCXD1	1.64009	0.00266236
PPP2R2D	2.41651	0.00267137
TNS4	1.84737	0.00267887
KLHL21	1.87545	0.00269926
LOC729839	-1.38877	0.00272536
DIO3	4.65947	0.00274699
CDH11	-2.65593	0.0027472
RASL11B	-1.61179	0.0027605
SLC25A43	-1.50442	0.00276873
WDR5B	-1.38649	0.00277687
MPDZ	-1.41634	0.00278882
PLEKHF2	-1.52778	0.00282116
SNX10	-1.34197	0.00283242
SYTL4	3.01335	0.00283279
HSPA4L	1.88867	0.00285446
PKIB	1.89281	0.00285638
UBL4A	-1.80306	0.00286066
FAM47E	-1.35028	0.00287338
SLC47A1	2.83903	0.00287759
LSMD1	2.87267	0.00288264
ATPGD1	1.97839	0.00288612
MTERFD3	-1.7493	0.00288957
BNIP1	-1.33789	0.00290567
SETD4	-1.47931	0.00290998
RGAG4	2.54604	0.00292629
TMEM49	-1.34056	0.00293535
TXLNB	-1.67928	0.0029433
SHANK2	-1.59548	0.00294402
RAPH1	-1.77982	0.00294899
GPR64	2.02374	0.0029836
SMPDL3A	-1.28981	0.0030202
TUBA3C	1.62308	0.00302577
FAM65C	-1.87714	0.00305439
ZNF22	-1.61655	0.00305928
E2F8	-1.98643	0.00306533
GAD1	2.48627	0.0030741
SASH1	-1.57118	0.00310325
SCAMP1	-1.55245	0.00313265
C7orf50	-1.43198	0.0031447
PTGES	1.9994	0.00317087
ACTA2	4.24507	0.00317453
ANKRD50	-1.42485	0.00319129
FAM90A7	2.73638	0.0031926
TTC7A	1.76715	0.00321463
GLA	1.85166	0.00322084
LRFN3	-1.57814	0.00323289
C12orf42	-1.43092	0.00323396
C12orf11	-1.39671	0.00327332
ADNP	-1.87821	0.00329183
FAM89A	1.67694	0.00332496
KBTBD3	-2.27337	0.00333991
RGS20	2.85293	0.00343873
FAM132B	2.47424	0.00344965
SOX2	-2.46421	0.00346244
MAMLD1	2.46592	0.00350719
ABCC5	-1.36128	0.00351092
TRERF1	-1.49554	0.00354557
CCDC96	2.34709	0.00355243
SERINC5	1.94725	0.00355714
FMN1	1.87427	0.0035884
ZNF23	-1.63749	0.00360205
CCDC87	-1.64802	0.00361625
TFF3	2.53426	0.00361894
CRY1	1.60822	0.0036292
TTC33	-1.54125	0.00362981
GGTA1	2.35542	0.00363035
FZD8	2.97753	0.00363173
NEDD9	-2.18086	0.00366721
KIAA1432	-1.55151	0.00368813
KIF16B	-1.59641	0.0037167
ZNF720	1.74255	0.00373017
KIF14	-2.11792	0.00384215
ARL4A	-1.76101	0.00386176
PKP1	-2.21793	0.00386793
C17orf67	2.64509	0.00386921
HPDL	-1.65566	0.00387116
MX1	-1.35386	0.00388695
IGFBP6	1.64543	0.00391022
KCNF1	3.91032	0.00393086
LOC729991	-1.49091	0.00398883
DLG3	-1.73582	0.00401736
C15orf59	3.34227	0.00403826
FAM175A	-1.63657	0.0040568
PLEKHG2	-1.33936	0.00414465
ZNF680	-1.39953	0.00417432
HEG1	3.07191	0.00422587
XYLT1	2.63353	0.004232
KIAA1549	-1.69095	0.00430882
C8orf46	3.28762	0.00432793
SYCP2	-1.3799	0.00435971
TMEM90B	2.61837	0.00437292
RXRA	-1.49403	0.00439487
MDH1B	-1.36168	0.00439937
CCNJ	1.69446	0.00444202
ZNF33B	-1.8641	0.00447696
PNPLA3	2.79297	0.00447704
GPR161	1.80289	0.00447796
BCAS1	-1.61734	0.00452415
KDSR	2.00194	0.00453599
KIAA1522	-1.59048	0.00460729
OXTR	-1.99469	0.00460826
SLC6A14	-2.36575	0.00462974
CTNND2	-1.72078	0.00463512
BCAN	-2.47353	0.00466687
CEP290	-1.4691	0.00475927
GLS	2.04536	0.00485109
BAIAP2	2.80232	0.00491218
EXPH5	-1.53437	0.00499333
SEPSECS	-1.84293	0.00505136
MYNN	-1.39498	0.00507544
GDNF	4.53334	0.00513057
RCBTB2	2.01391	0.00522976
GPRC5C	1.77851	0.00526025
ONECUT2	1.72462	0.00526846
AGBL5	1.72163	0.00530112
SLC43A1	-1.71744	0.00541198
AHNAK2	3.39064	0.00545499
HOXA7	-1.27356	0.00545918
PGBD5	2.02467	0.00551717
LOC100289026	2.98081	0.00556034
DHDH	1.79202	0.00556108
C22orf46	-1.50424	0.00562272
TNS3	-1.33913	0.00562597
LOC344887	-2.39455	0.00570687
ZCCHC24	2.4438	0.00575202
FOXQ1	2.8361	0.00580406
MCM3APAS	-1.32107	0.00583839
ADAM2	-1.85133	0.00586634
C13orf31	2.11234	0.00587837
NXF1	2.33821	0.00595673
SEC14L4	2.61152	0.00598783
SLC25A41	1.7135	0.00609035
MSX1	4.15121	0.0060982
DUSP5	4.97554	0.00612338
KCTD5	2.00181	0.00618287
MAT1A	3.09039	0.00618594
CTSL2	2.28837	0.00621112
TGM2	2.72817	0.00622011
LYSMD1	-1.31238	0.00632423
IRX2	2.37222	0.00636031
WNT11	-2.33433	0.00640346
ZNF461	-1.54542	0.00640507
GPR87	4.16519	0.00640618
ABHD10	-1.42657	0.00642554
PFKFB2	2.43502	0.00643601
UTRN	-1.40772	0.00645091
FLJ42627	2.01659	0.00647583
KCTD13	2.20815	0.00647782
GBP3	-2.34804	0.00649337
ANKRD22	-3.25822	0.00651924
HSPB8	1.91049	0.00658964
AGAP2	-1.43903	0.00659813
PLK3	4.98813	0.00661555
SOX9	3.78817	0.00661596
C1orf216	-1.54627	0.00664308
ANKRD58	1.69099	0.00673126
SERPINC1	4.03957	0.00674951
CDCA7	-1.93317	0.00678976
NOXO1	1.61944	0.00681956
SLC7A11	-1.75146	0.00682389
ENTPD1	-1.76802	0.00683141
COPS7B	-1.5961	0.00683899
NFKBIE	1.65643	0.00685954
ULBP2	3.12744	0.00688285
KRT13	3.29104	0.00688667
POLH	1.61879	0.00696337
RFTN1	-1.99736	0.00706497
APC2	2.8821	0.00707253
CCDC3	5.10375	0.00709001
PIGZ	1.65954	0.00715859
AKAP9	-1.9333	0.00717003
IL18	-1.55227	0.00723834
SNORD123	-3.01122	0.00743514
PHF21A	-1.50701	0.00746732
LOC402778	2.90576	0.00751851
PCP4	2.5966	0.00753211
KBTBD8	2.95497	0.00755986
STX6	2.12281	0.0075841
LOC100292101	-1.63338	0.00762423
IQCD	2.94743	0.00767677
PPP1R14C	2.87483	0.00779873
PAQR8	-1.61119	0.00779918
AMZ1	3.18431	0.00782448
TNFRSF10A	2.49796	0.00788542
C9orf91	-1.37681	0.00794328
HOXD1	2.25819	0.00796227
ARTN	1.76264	0.00802286
ARHGAP36	4.80509	0.00802577
STMN4	-2.10964	0.00808704
ANXA1	-1.41746	0.00811881
DHRS2	1.71583	0.00812611
TMEM164	1.79792	0.00815308
CXorf61	-1.60538	0.00820815
WISP2	1.98248	0.00827091
FAM196A	7.26555	0.00838727
FLJ36031	2.36335	0.00841498
FOXC1	4.05739	0.00850051
ATP4A	3.34806	0.0086415
LOC157562	3.23656	0.00885943
SESN2	2.09154	0.00888566
TCF7L1	-1.24578	0.00893465
RGS2	3.0472	0.00894488
ELOVL2	2.00924	0.00898744
INPP5D	3.10101	0.00905713
CACNB2	-1.91612	0.0090827
TM4SF1	-3.63227	0.009254
NEFH	3.56999	0.00950149
SHANK3	2.9237	0.00956328
FAM25A	2.76357	0.0095656
MLLT11	1.9915	0.00958026
SPOCD1	1.79029	0.00963383
LOC100272216	-1.84086	0.00984009
LINGO1	3.09715	0.00994844

## Sheet: S2. doxo.e2.9.tnf
S2. List of differentially expressed genes in response to the treatment with doxo.e2.9.tnf
geneSymbol	log2.FC	t.test.pval
KRT13	3.36577	2.8442e-10
SPATA18	2.91678	2.11764e-09
CNKSR3	2.53361	3.21977e-09
GNB1L	-3.10228	4.28373e-09
LOC727916	2.67198	9.98431e-09
COL12A1	2.79036	1.35249e-08
USP6NL	2.27902	1.47109e-08
IFI27	3.06758	2.24632e-08
EMR1	3.94885	2.26277e-08
RET	2.59278	5.1797e-08
KANK3	2.19076	5.47457e-08
SPINK4	2.17828	6.03366e-08
FGD6	2.58564	6.5495e-08
AMZ1	2.77249	7.89245e-08
S1PR2	2.24194	8.95403e-08
STOM	1.84895	9.24843e-08
C1QL1	2.03463	1.16703e-07
PSRC1	-3.62789	1.20748e-07
CLDN4	-1.86294	1.22575e-07
ERO1LB	2.39486	1.67804e-07
KCNMB4	-2.42734	1.9576e-07
LOC100289246	2.27143	2.00138e-07
BTG2	2.49189	2.13398e-07
PRSS23	2.3546	2.25164e-07
ALAD	-2.67662	2.31569e-07
IKBIP	3.63897	2.68908e-07
ACSF3	-2.25691	2.74299e-07
PPOX	-1.74752	3.06155e-07
DLGAP5	-2.22284	4.43251e-07
ILVBL	-1.52135	4.9566e-07
NDC80	-3.17	5.04356e-07
HLTF	-2.53629	5.32227e-07
NETO2	1.93807	5.40719e-07
IKZF2	-3.49043	5.66051e-07
TRIM37	-1.51166	6.0902e-07
LRP12	2.08604	6.17755e-07
ANKRD34A	-3.7612	6.65561e-07
PHF17	-3.03785	6.67994e-07
ORC1L	-2.34743	7.25185e-07
SUOX	-3.08111	7.86386e-07
AEBP1	-2.53483	8.62092e-07
KLHDC8B	-1.63533	8.92075e-07
ZNF839	-2.48391	9.75915e-07
PHF19	-1.72049	9.78535e-07
EPB41L4B	1.87298	1.05889e-06
EFNB3	-1.99287	1.11806e-06
LOC646976	3.38752	1.13172e-06
GAD1	2.70278	1.24402e-06
FAM50B	-2.09582	1.26497e-06
ATP6V1C2	1.83026	1.28023e-06
SLC16A9	3.10938	1.3382e-06
PRKY	1.87236	1.34078e-06
EDA	-1.89431	1.37197e-06
LIPH	-4.08029	1.38627e-06
IP6K2	1.81208	1.46948e-06
TARS2	-2.62925	1.82887e-06
FAM110C	-1.49753	1.97154e-06
HTRA4	1.95409	1.98857e-06
WIBG	-2.07503	2.04869e-06
TGFB2	-3.6709	2.26735e-06
GRB14	-2.53662	2.29678e-06
AFAP1L2	-3.66415	2.32738e-06
ZC3H14	-1.5093	2.37441e-06
MKS1	-1.72311	2.49679e-06
CCDC75	-2.47823	2.50955e-06
MAGIX	-1.84316	2.75291e-06
NUDT7	-2.40981	2.80122e-06
ARHGAP18	-2.64588	2.95644e-06
B3GALT4	-2.19006	2.98231e-06
KIF18A	-2.74103	3.05122e-06
RGS3	-2.8306	3.13322e-06
THEM4	-2.04364	3.14757e-06
TMPRSS13	-2.25738	3.31777e-06
PVRL4	-3.36687	3.71e-06
CYP2U1	-2.11553	3.76343e-06
NONO	-1.51857	4.04167e-06
C12orf65	-2.20367	4.04903e-06
RAB20	-2.29937	4.14237e-06
SHMT1	-1.49426	4.14354e-06
DAB2	-1.74994	4.16946e-06
RSAD1	-1.93832	4.59832e-06
ZRANB3	-1.99032	4.60527e-06
AGFG2	-1.92331	4.66444e-06
CCDC9	-1.97983	4.7459e-06
JAGN1	-1.95881	4.82017e-06
SLC25A40	-2.16464	4.98294e-06
C3orf75	-1.8842	5.11059e-06
TMEM55B	-1.67676	5.17619e-06
GKAP1	-1.99043	5.1946e-06
KAT5	-1.82603	5.32107e-06
C11orf65	-1.67197	5.40815e-06
ZNF449	-2.37678	5.49137e-06
CANT1	-1.54262	5.53041e-06
CASP9	-2.72384	5.60981e-06
THAP8	-2.19327	5.67446e-06
CLTCL1	-2.07969	5.70895e-06
C18orf1	-2.34597	5.71753e-06
CORO2A	-2.08447	5.72416e-06
TGFB3	-3.30119	5.9298e-06
ATP6AP1L	-2.93884	5.99087e-06
PHF6	-1.80726	6.611e-06
OSTM1	1.96441	6.67684e-06
GDPD3	-1.84756	6.70524e-06
CEACAM19	2.90153	6.88654e-06
TNFRSF10B	3.84527	6.98312e-06
OSBPL9	-1.9729	7.1587e-06
MIA	3.01441	7.17121e-06
TMEM150C	-1.62968	7.18596e-06
MMP16	-3.98667	7.48695e-06
S100A8	7.4468	7.57368e-06
C1orf51	-2.09614	7.599e-06
CDYL2	-2.96854	7.63392e-06
FUT9	-2.67719	7.71039e-06
OSMR	2.27272	7.76572e-06
NAA40	-2.26349	8.06015e-06
SRI	-1.66035	8.1479e-06
LOC728875	-2.17055	8.30811e-06
AMIGO2	-2.55357	8.31612e-06
HSPA12A	2.04601	8.33553e-06
PATZ1	-2.51935	8.55443e-06
ZNF691	-2.43872	8.58039e-06
NCRNA00181	-1.86497	9.00534e-06
RNF220	-1.49789	9.04754e-06
PIF1	-2.35007	9.68624e-06
CDKN2B	-1.60539	9.86935e-06
PLA2G4C	3.68531	9.90345e-06
CCDC127	-2.12024	1.00809e-05
C2orf15	-2.9888	1.04287e-05
SLITRK6	-4.21417	1.04438e-05
FBN2	-2.50013	1.07091e-05
RBM23	-1.60429	1.09361e-05
C1orf211	-1.51979	1.12486e-05
HSH2D	-2.1239	1.13851e-05
CTH	-2.1307	1.15536e-05
LOC728855	-2.54229	1.15784e-05
ZFP2	2.01101	1.17077e-05
UBA5	-2.86112	1.1767e-05
FAM69B	-2.35769	1.18261e-05
EXO1	-1.63833	1.19057e-05
DDX17	-2.51527	1.23305e-05
ENPP4	-2.08079	1.23374e-05
GPR39	-1.67597	1.2384e-05
tcag7.1196	-1.85848	1.23851e-05
NAT8L	1.97842	1.23894e-05
LRRC20	-2.29429	1.27899e-05
GDF15	2.24035	1.28308e-05
CREB3L4	-2.77885	1.28927e-05
TBC1D30	-2.41975	1.32067e-05
SAMD11	-2.19586	1.32172e-05
DCLRE1A	-2.57334	1.33775e-05
PLA2G3	-1.94865	1.36608e-05
HDAC8	-1.61863	1.40788e-05
ESRP1	-2.35719	1.41325e-05
LMO7	-2.14472	1.44509e-05
SPC25	-2.85271	1.45587e-05
RPRM	-2.00671	1.45827e-05
GOLPH3L	-2.56802	1.468e-05
KAZALD1	-2.31328	1.47767e-05
FAM46B	-2.01419	1.49904e-05
ZFP1	-1.79153	1.53547e-05
ZNF45	-3.00182	1.53915e-05
TMEM102	-1.56163	1.55005e-05
TMEM116	-2.32583	1.56008e-05
DKK1	-3.02191	1.58716e-05
ENO2	-1.50522	1.59681e-05
GCNT1	-3.35706	1.63875e-05
ADIPOR2	-2.01818	1.67165e-05
ZMYM3	-2.16351	1.7233e-05
RRP1B	-2.01993	1.74678e-05
HPS3	-1.96385	1.75419e-05
NEK3	-2.32991	1.76463e-05
TOE1	-1.853	1.78849e-05
TMEM79	-1.84939	1.79228e-05
ZNF473	-1.55725	1.81084e-05
ZNF184	-2.80653	1.83032e-05
C1orf21	-1.98218	1.86089e-05
DUSP4	-1.93639	1.88156e-05
CXorf42	-1.73903	1.89252e-05
LOC100132815	-2.01938	1.92816e-05
TRIB3	-2.37851	1.93572e-05
KIF15	-1.99237	1.95979e-05
NAIP	-2.1758	1.96434e-05
GPR64	1.89204	2.04612e-05
PDS5B	-1.87819	2.06798e-05
PRIM1	-2.65991	2.0858e-05
LOC389831	-2.83582	2.10196e-05
RDX	-1.97114	2.12651e-05
MPHOSPH9	-2.41011	2.14542e-05
RBM43	-1.71973	2.14597e-05
CLDN3	-2.01167	2.16541e-05
TRAF3	2.97735	2.16615e-05
ATP13A3	1.94581	2.17985e-05
CYP2J2	-1.60511	2.19288e-05
MAP2	-2.02665	2.22835e-05
PMP22	-3.32878	2.26169e-05
MET	-2.54777	2.26577e-05
KITLG	-2.08746	2.32266e-05
NGEF	-2.44235	2.34198e-05
KRTAP4-1	-2.46361	2.37097e-05
PECI	-1.71719	2.38509e-05
CDCA7L	-2.37607	2.38648e-05
ZNF331	-1.85765	2.39488e-05
SLC38A1	-1.74474	2.44359e-05
HSD17B11	-2.74526	2.46164e-05
C14orf106	-2.76195	2.48304e-05
SKA1	-2.52763	2.48805e-05
KBTBD7	-1.86353	2.53717e-05
TBC1D25	-2.01151	2.54432e-05
CERK	-1.75065	2.54958e-05
C6orf182	-2.2972	2.57452e-05
C8orf83	-2.24861	2.57528e-05
AMPD3	2.37027	2.59133e-05
FILIP1L	-2.97719	2.64454e-05
KATNAL1	-1.89746	2.66245e-05
BMPR1B	-2.77397	2.66793e-05
MSH2	-1.58019	2.6742e-05
C8orf85	-2.16817	2.71771e-05
KIAA1377	-1.83117	2.79582e-05
TMEM149	-1.52901	2.85032e-05
RAPGEFL1	3.17496	2.85296e-05
FZD4	-1.93149	2.85855e-05
MID1	-1.59166	2.89981e-05
ACSS3	-2.00069	2.90647e-05
OVOL2	-2.77107	2.9346e-05
SUV39H1	-1.65517	2.95907e-05
BRWD1	-1.79784	2.98595e-05
CSF1R	-2.52301	3.0005e-05
ZNF512	-1.54189	3.00413e-05
C14orf102	-2.12252	3.00836e-05
SOCS2	-2.87981	3.03048e-05
ESR1	-1.60459	3.0511e-05
VPS72	-1.95476	3.06767e-05
FGF13	-1.93868	3.08921e-05
DNAJC17	-1.91542	3.11311e-05
PARP2	-2.77301	3.12036e-05
ARHGEF19	-1.88551	3.13062e-05
ADCY9	1.80633	3.13427e-05
CBX8	-1.77818	3.13439e-05
OXR1	-1.8676	3.17506e-05
SNX10	-2.3603	3.21293e-05
CALHM2	-2.49969	3.2429e-05
FBXO15	-1.72928	3.26941e-05
DYRK4	-1.54353	3.2861e-05
ANKMY2	-2.26372	3.29266e-05
CAB39L	-2.26292	3.34464e-05
C18orf45	-2.06146	3.36082e-05
NUDT16	-1.91663	3.39541e-05
KCNN4	-2.2965	3.47894e-05
C14orf93	-1.5995	3.50148e-05
POLK	-2.66038	3.56231e-05
RBL2	-1.61181	3.56949e-05
DDAH2	-1.54137	3.6105e-05
LCP1	-1.60087	3.66717e-05
PPIL3	-2.00602	3.683e-05
ZNF280D	-2.06772	3.69709e-05
ATF2	-1.98152	3.71194e-05
BUB1B	-3.30196	3.78038e-05
ZNF692	-2.33968	3.79476e-05
ADA	2.55078	3.85e-05
C21orf67	-1.63759	3.85215e-05
LOC145837	-3.62602	3.94825e-05
DLG3	-2.36494	3.96075e-05
RGS17	-2.48403	3.96519e-05
ST8SIA4	-2.96244	4.01681e-05
KLF8	-2.45673	4.07475e-05
TPX2	-1.936	4.19157e-05
TNFAIP8L1	-1.7023	4.21483e-05
TACSTD2	-1.62724	4.2216e-05
NIPAL3	-1.55551	4.23872e-05
STX2	-1.62262	4.25527e-05
ZDHHC8P1	-1.59059	4.26681e-05
GPSM2	-2.20428	4.33264e-05
ALKBH2	-1.73789	4.35578e-05
WDHD1	-2.10947	4.38594e-05
TTC25	-2.41734	4.39781e-05
KRT80	-1.92243	4.44378e-05
DMRTA1	-2.66136	4.46281e-05
LIN7A	-2.98104	4.47976e-05
CDC73	-2.03234	4.57412e-05
PHF14	-1.67321	4.59613e-05
NUCB2	-2.31788	4.59798e-05
KLF10	2.46442	4.62369e-05
GLRA3	-3.28925	4.72693e-05
METTL7B	-1.70228	4.72744e-05
ZNF271	-1.74184	4.77293e-05
RMND1	-2.19895	4.77455e-05
RIOK2	-2.25588	4.79002e-05
AIM1L	-2.46943	4.85001e-05
NEBL	-1.59687	4.93718e-05
NCAPG	-1.63329	4.97218e-05
MFSD6L	-1.99434	4.98731e-05
TRIM45	-1.74546	5.01311e-05
PEX14	-1.8951	5.04578e-05
CENPC1	-1.59547	5.13381e-05
GPX8	-5.44945	5.20881e-05
ERCC6L	-2.25579	5.29912e-05
PRR15L	-2.64312	5.31132e-05
C20orf177	-1.86874	5.35247e-05
LOC647946	-2.56365	5.38432e-05
C5orf34	-2.72805	5.42319e-05
NSUN4	-1.5652	5.60361e-05
OAS3	1.99466	5.63904e-05
tcag7.1307	-2.89477	5.67039e-05
CPLX3	1.83979	5.6895e-05
KLHL35	-1.71812	5.70026e-05
CKAP2L	-2.96162	5.74263e-05
C14orf135	-1.57336	5.7679e-05
C9orf7	-1.54168	5.91007e-05
ARHGAP26	2.09403	6.19275e-05
SERPINB8	2.34924	6.22375e-05
LIF	3.41478	6.22422e-05
C15orf23	-1.88443	6.24359e-05
ZMYND8	-3.09866	6.3127e-05
KCTD3	-1.57772	6.36053e-05
PKP2	-1.65899	6.37431e-05
STARD3NL	-2.22625	6.51325e-05
DISC1	-1.77426	6.51572e-05
RBP7	3.60909	6.52691e-05
RFXAP	-2.76402	6.65169e-05
CDC25C	-1.66482	6.65998e-05
CCNA2	-2.34221	6.68207e-05
POP7	-1.5448	6.75594e-05
OPTN	2.03478	6.78491e-05
HNRPDL	-2.48826	6.79383e-05
C6orf97	-1.72791	6.81485e-05
CEP97	-1.51952	6.81608e-05
TTLL1	-1.91299	6.84591e-05
NEK2	-2.5505	6.86895e-05
EXOSC8	-1.6704	6.98353e-05
DOCK11	-2.63274	7.0024e-05
IL1R1	-3.13991	7.01905e-05
PGM2L1	-1.9716	7.02696e-05
PPFIBP2	-2.3143	7.04348e-05
RAD51L3	-2.5839	7.05318e-05
PPP1R3C	-4.08241	7.08417e-05
IL17RE	-1.6778	7.11764e-05
NUDT13	-2.16249	7.13804e-05
SPEF2	-2.29675	7.15897e-05
STK31	-1.7022	7.26217e-05
WRN	-1.54312	7.27384e-05
RBM24	3.89163	7.41197e-05
EPN3	-1.81819	7.46748e-05
CENPI	-2.50077	7.53521e-05
ZFP112	-2.6095	7.63205e-05
LRFN2	-2.92118	7.66763e-05
MPDZ	-2.17277	7.73086e-05
GADD45B	2.58918	7.79297e-05
AQP11	-2.26506	7.80803e-05
ASB13	-2.0425	7.93848e-05
SMPDL3A	-2.14823	8.05982e-05
SPATS2	-1.61299	8.10287e-05
C11orf54	-2.27174	8.13597e-05
COQ5	-1.77619	8.23321e-05
BDH1	-2.41695	8.28218e-05
MALL	-3.0751	8.51495e-05
ZKSCAN3	-1.75613	8.589e-05
RAB27B	-5.28914	8.70055e-05
SPINK5	-1.68287	8.70704e-05
CCDC88B	-2.4287	8.736e-05
ZBTB26	-2.28679	8.73655e-05
OXNAD1	-2.54414	8.74733e-05
GIT2	-1.72631	8.76966e-05
DYNC2H1	-1.91081	8.99803e-05
EFCAB7	-2.87739	9.03226e-05
DCAF11	-1.49583	9.08418e-05
L3MBTL3	1.91924	9.13611e-05
NEDD4L	-1.70532	9.15153e-05
TSC22D3	-3.15266	9.2335e-05
ZNF780A	-2.38653	9.38992e-05
KIAA1429	-2.31684	9.49079e-05
PLK1	-2.42517	9.51849e-05
CXCR7	-2.4632	9.58436e-05
ZBTB10	-1.54525	9.69045e-05
CCDC28A	-1.85065	9.78516e-05
C13orf34	-2.12073	9.85398e-05
NAPEPLD	-1.54915	9.8698e-05
ZBTB7B	-1.86969	9.95772e-05
DHRS2	2.52087	9.9967e-05
MTUS1	-2.08565	0.000101352
NCAPH	-2.05465	0.000101471
ZNF438	-1.91851	0.000101492
NAV2	2.60707	0.000101803
CYP4B1	1.83974	0.000102071
RFC4	-1.81504	0.000102271
CENPA	-1.9953	0.000102667
ZFP64	-1.8388	0.000103002
NFKBIL1	-1.85698	0.000103379
MMADHC	-1.62414	0.000103978
CLUAP1	-1.61844	0.000104053
ZNF182	-2.53587	0.000104742
FKBPL	-1.79603	0.000104787
FAM54A	-1.79303	0.000105011
ID3	-1.50391	0.000105649
SPIN3	-1.77675	0.000107368
GTSE1	-1.44753	0.000109175
ZMYM1	-2.24198	0.000109357
INPP5J	-1.62623	0.000109867
PCDH1	-2.24738	0.000112391
FLJ20021	-1.51417	0.000113154
NACC2	1.8168	0.000113682
ARMC9	-2.18336	0.000114549
DNAJC22	-1.70323	0.000115485
ZNF227	-2.11477	0.000116465
IVNS1ABP	-2.03097	0.000116635
MSL3L2	-1.60122	0.000116889
ITGAM	1.99842	0.000117423
MANEA	-2.5526	0.000117438
OSR2	-1.59164	0.000117776
LIMA1	-1.69099	0.000117894
DCAF4	-2.64303	0.000117897
APOL6	2.33327	0.000118166
CARD14	-2.2763	0.000118295
DYX1C1	-3.41716	0.00011882
RTN4IP1	-1.84784	0.000118954
LCORL	-2.09183	0.000119118
LOC100170939	-1.54593	0.000121325
HEMK1	-1.76723	0.00012141
THYN1	-2.04658	0.000122133
SLFN11	-2.49307	0.000124171
PBK	-1.96179	0.00012432
PSCA	-4.33147	0.000124904
PMS1	-1.68044	0.000125623
MUM1	-1.50846	0.000126127
PIGB	-1.89369	0.000126447
IL20RA	1.84964	0.000127639
SALL2	-2.91611	0.000128532
GTF2IRD1	-2.19274	0.000129953
ECT2	-1.57684	0.000130115
ARMC7	-1.60337	0.000130534
DIAPH2	-1.57164	0.000132233
TTK	-3.08494	0.000132376
OSGEPL1	-2.64103	0.00013243
CSTF2T	-1.80719	0.000133622
SLFN5	2.15744	0.000134139
FAM171B	-3.08239	0.000134427
LOC344595	-2.11838	0.000137852
DUSP19	-2.09007	0.000137878
EID2B	-2.99806	0.000138319
ADAMTS9	-2.11261	0.000139699
ZNF114	-1.67202	0.000139994
NUF2	-1.86081	0.00014087
EXOSC9	-1.70066	0.000142053
GPER	-2.43294	0.000142436
LOC339803	-1.80851	0.000142913
PIK3CB	-1.66103	0.000143337
POLD3	-2.0663	0.000145546
PRPS1	-2.32716	0.000145634
KLHL29	1.88385	0.000146345
RNF8	-1.54731	0.0001471
VMAC	-1.64487	0.000147122
FAM164A	-1.52858	0.000147432
FLJ36840	-2.30544	0.000148159
SPDEF	-4.21671	0.000148383
PYROXD1	-2.19448	0.00014839
FLJ39609	-2.34444	0.000149445
PSD4	-1.68325	0.000150674
ARHGAP11A	-2.65589	0.000150941
C21orf56	-1.78277	0.000151623
RAD17	-1.60906	0.00015383
CARD8	-1.73703	0.000155107
BUB1	-2.05668	0.000155743
CHEK1	-1.64245	0.00015629
TMEM125	-2.25764	0.00015629
C8orf55	-1.83049	0.000156299
ZNF619	-1.86894	0.000156975
KIAA0513	-2.01329	0.000157269
INF2	-2.22006	0.000159146
ZC3H10	-2.15314	0.000159504
C7orf68	-3.04918	0.00016052
COMMD2	-2.36855	0.000161073
N4BP3	-1.76455	0.000161501
KGFLP1	-1.72165	0.00016189
LSM10	-1.94085	0.000162164
C1orf64	-4.89646	0.000162913
DDX19B	-1.56928	0.000165107
SIP1	-3.00948	0.000165555
ZNF841	-1.6476	0.000166367
NCAM2	-2.95542	0.000167411
DTL	-2.449	0.000167594
FAM83B	-1.5728	0.000168223
PSMB9	3.33391	0.000170126
NIF3L1	-1.51965	0.000171017
TIGD2	-1.52401	0.000172765
STIL	-2.04233	0.000174594
ATG4C	-2.22536	0.000176051
KIAA0586	-1.68876	0.000176302
WNT4	3.29615	0.00017637
DIRAS1	-1.98972	0.000178398
JHDM1D	1.91424	0.000178475
S100A9	5.59451	0.00017927
PRSS16	-2.64522	0.000181121
NEURL	-1.96239	0.000183266
POLI	-1.64203	0.000184755
KIF11	-1.94893	0.000189458
TUBB	-2.02441	0.000189797
AASDHPPT	-1.76169	0.000191704
IL6ST	2.32322	0.000193406
KIAA1731	-1.62986	0.000193591
GSC	-1.71303	0.000193718
C1orf25	-1.70903	0.000194421
ATP8A2	-1.91848	0.000195293
KIAA1804	2.57931	0.000195328
SPERT	-2.08098	0.000198783
C9orf21	-1.89479	0.000199701
AMDHD2	-1.79504	0.000199938
SETDB1	-1.63012	0.00020013
SKP2	-1.99427	0.000200325
ATP6V0A4	-3.24047	0.000200638
C9orf100	-1.63223	0.000201314
TMEM135	-2.07935	0.000201487
CEP57	-1.61142	0.000201941
ODZ3	-2.05971	0.000202035
SLC24A1	-2.45387	0.000202623
NUDT2	-1.56329	0.000203661
TRAIP	-1.84197	0.000208278
C20orf29	-1.86982	0.000208444
ASXL1	-2.22835	0.000208522
PGM5	-3.3062	0.000209572
AASDH	-1.99973	0.00020991
TATDN3	-1.58987	0.000210009
CMYA5	-2.57372	0.000215081
LOC388242	2.07494	0.000217279
KIF23	-1.84733	0.00021816
RHBDF2	1.98066	0.000218982
PPP1R9A	-1.55827	0.000219305
ENPP5	-3.0237	0.000220249
NME7	-1.82145	0.000220897
RNF2	-1.58883	0.000222055
KCTD20	-2.10906	0.000222315
C9orf110	-2.65056	0.000223262
FLJ31306	-1.77744	0.000223695
FAM115C	-2.36961	0.000226289
GTF2H2D	-2.52906	0.000226445
MMACHC	-1.92524	0.000226619
SPEG	-2.05114	0.000227084
CCDC71	-2.18324	0.000227511
MRPL22	-1.62335	0.000229868
SAGE1	-2.34587	0.000231544
GTF2E1	-1.51937	0.000231834
ZSCAN16	-1.9254	0.000234224
IGDCC3	-1.80838	0.000235939
SGCG	-3.69361	0.000236233
RHOB	-1.82212	0.00023646
SLC39A3	-1.73568	0.000236776
POLH	3.40259	0.000236849
USPL1	-1.60601	0.000237383
LOC100128822	-1.90951	0.000238917
DYRK3	-3.24662	0.000240406
SEMA3E	-1.91904	0.000242101
C17orf75	-2.32576	0.000243833
SFXN3	-1.53841	0.000245317
C12orf47	-2.12873	0.000246147
ZNF223	-2.05087	0.000246157
FIGN	-1.87477	0.000246416
ERMAP	-1.65578	0.000247647
ORC5L	-1.71584	0.000248989
NEIL3	-3.43249	0.00025204
MIPOL1	-1.70632	0.000252123
LOC727820	-1.98846	0.000252972
STAMBPL1	-2.93687	0.0002531
BBS9	-1.69473	0.000255553
MCM10	-1.65181	0.000255664
ZNF222	-2.91445	0.000256406
DNAJC14	-1.9909	0.000257109
POT1	-2.2833	0.000258571
EVPLL	-1.56828	0.000259252
LOC100130360	-2.08721	0.000260159
TMEM105	-1.59449	0.000261672
LOC400986	-2.19828	0.000263131
HLA-C	2.21951	0.000266908
CSRP2BP	-1.54092	0.000267189
C9orf109	-3.11158	0.000267438
RIT1	-1.5583	0.000269054
ANK3	-3.0158	0.000269226
ATP8B2	-1.93177	0.00026974
G2E3	-2.34989	0.000270787
METTL7A	-2.10109	0.000272965
LOC100270746	-1.97282	0.000273667
SFRS6	-1.77744	0.000273857
C13orf37	-1.62327	0.000274969
ISCA2	-1.86091	0.000278741
PFKFB2	2.59169	0.000278855
NUDT6	-1.95437	0.000279091
CCNJL	-3.03322	0.000279094
SOCS1	2.00452	0.000280115
MAP2K6	-2.70186	0.000280265
RAB31	2.07667	0.000280279
KCNJ8	-5.65225	0.000280286
CREB3L2	-1.69827	0.000281527
SEC22C	-1.5617	0.000284367
HERPUD1	-1.55229	0.000287179
YEATS4	-2.20215	0.000290083
SMA4	-1.69479	0.000290948
TP53I3	2.57328	0.000293742
TTC23	-2.16838	0.000295364
GPR109B	-2.6272	0.000295491
RAP1GAP2	-2.04761	0.00029874
TOB1	-1.86121	0.000300175
MCM9	-1.64994	0.000300336
ZNF571	-2.58113	0.000302059
GPR81	-5.32346	0.000302621
CXCL12	5.23028	0.000302785
TTC5	-2.3164	0.000303146
C7orf46	-2.96549	0.000303934
GRAMD1C	-4.01963	0.000303995
CCNE1	1.85518	0.000305617
SLC25A12	-2.09989	0.000307762
VGLL1	-2.11494	0.000308254
PBX2	-2.14681	0.000308811
DEPDC1	-2.02498	0.00030889
PUS10	-1.59855	0.000311136
PRDXDD1P	-2.36776	0.000312517
ACAA2	-1.51851	0.00031484
ZNF180	-2.03411	0.000317368
LOC644656	-2.01505	0.000318051
TLCD1	2.41976	0.000321315
KCNK13	-1.73327	0.00032157
C5orf42	-1.73515	0.000321726
PALM3	-3.37477	0.000330248
DCAF8	-2.35095	0.000330423
RNF214	-1.86812	0.000330803
RNF43	-5.63597	0.000331068
MYST2	-1.56849	0.000331103
GIN1	-1.83523	0.00033321
ABLIM3	-1.64462	0.000333834
TRIM69	-2.23304	0.00033496
INSIG2	-1.87147	0.00033824
MANSC1	-1.6244	0.000342936
TCF7L1	-1.89789	0.00034426
TLN2	-1.72065	0.000350039
NCRNA00152	-1.77729	0.000355734
C6orf211	-1.51807	0.000356334
LXN	-3.02433	0.000357045
ARID5B	-2.27699	0.000357959
C20orf151	-2.03595	0.000360506
FBXL3	-2.01614	0.000360586
FANCE	-1.74898	0.000361894
C1orf170	-1.85383	0.000366194
C7orf53	2.00782	0.000366335
TFPI	-1.57809	0.000368012
FOS	4.7911	0.000368835
GNB4	1.8651	0.000369924
TTC8	-2.2964	0.00037025
C15orf52	-2.89986	0.000371361
PHLDB2	3.30656	0.000371636
C17orf58	-2.11544	0.000372607
NPHP3	-1.66116	0.000372966
MAGI1	-1.86838	0.000373091
NSUN7	-1.69931	0.000374363
TBC1D19	-2.07119	0.00037469
MBIP	-1.72743	0.000374732
BLM	-2.05164	0.000376342
DLEU1	-3.09904	0.000376569
P4HTM	-1.93392	0.000377209
CDKN1A	2.29312	0.000378694
SERPINA5	3.30895	0.000381055
RAD51	-1.62652	0.000381345
RNF41	-1.96269	0.00038151
DTWD1	-2.03625	0.000382415
FLJ41603	-2.74746	0.000383628
LINGO1	3.08518	0.000388498
C2orf54	-3.49764	0.000390362
FLRT3	-2.04158	0.000391049
SFRS13A	-1.72494	0.000391737
VAT1L	-3.50557	0.00039382
PBX1	-2.18851	0.000398232
FRMD4A	-2.3079	0.000398713
DBN1	-1.57391	0.000401279
ZDHHC17	-1.95148	0.00040272
CTAGE5	-2.49025	0.000403517
MBD5	-2.24071	0.000403575
WDR60	-1.69162	0.000404732
CCPG1	-1.5433	0.000406618
SLCO4C1	-2.27864	0.000407122
FGFBP3	-1.52902	0.000411012
HOXB6	-2.83803	0.000411055
C22orf40	-1.60802	0.000411396
ABCC5	-2.44042	0.000412844
TIGD1	-1.70002	0.000413193
TMEM184A	-1.93583	0.000413936
C6orf168	-1.60927	0.000415463
RUNDC3B	-3.03323	0.000417466
TTC30B	-1.60263	0.00041842
LOC728705	-2.59189	0.000420112
CLDN12	-2.34648	0.000421738
PKIA	-2.50654	0.000425893
HRASLS2	-2.47821	0.000429389
RTKN2	-2.85132	0.000429999
PCDHB8	-1.75619	0.000433619
CACNG6	-2.20319	0.000436884
MICAL2	3.87685	0.000437148
TMEM107	-1.73995	0.000438489
ZNF165	-2.59535	0.000443894
GK	-2.16794	0.000443898
STON1	-3.86721	0.00044664
C6orf165	-1.82908	0.00044772
PTAR1	-1.76418	0.000448504
MAP9	-1.79981	0.000448918
ALKBH4	-1.56641	0.000452397
PHOSPHO2	-1.89577	0.00045592
SLC44A2	-1.56359	0.000455982
GFRA2	2.13494	0.000456304
TGM1	-2.339	0.000456815
LASS4	-1.48642	0.000456867
SFRS3	-2.12861	0.000463123
APBA3	1.90295	0.000463234
ASTE1	-1.57592	0.000464849
C4orf39	-2.83004	0.0004679
ZMYM6	-1.59321	0.000469241
SON	-1.67569	0.000474022
ZNF136	-1.62626	0.000480094
LRIG3	-1.56261	0.000480609
DST	-1.91284	0.000483031
LOC390595	2.15512	0.000486403
KIAA1467	-2.14005	0.000489216
LOC339290	-1.91332	0.000489811
KIAA1199	1.95759	0.000492773
GEMIN7	-1.685	0.000497018
LOC390940	1.96022	0.000498224
TIPIN	-2.58796	0.000500009
IMMP1L	-1.73835	0.000502041
NUDT9P1	4.13187	0.00050234
LOC254128	-2.12878	0.000503518
ERP27	-1.48157	0.000506262
KRT15	2.17076	0.00050747
NOSTRIN	-3.1689	0.000508334
COBLL1	-1.78613	0.000510512
FASTKD1	-2.00488	0.000513579
PRR15	-2.05219	0.000527224
BBS5	-2.2121	0.000531561
SMA5	-2.29047	0.000531885
C11orf74	-2.15851	0.000533962
RGS14	-1.75142	0.000535725
EYA2	-2.10604	0.000535954
BRIP1	-2.70836	0.000536127
NEK1	-2.49911	0.000537752
CCDC83	-2.30967	0.000538067
EIF2C4	-1.804	0.000539966
PODXL	2.90563	0.000541076
BCL2	1.95774	0.000544197
MOCS1	-2.37693	0.000545204
THADA	-1.62934	0.00054575
PRPS1L1	-2.50859	0.000549049
DOCK1	-1.67994	0.000551371
C14orf109	-1.52838	0.000553507
JDP2	-1.75684	0.000559097
HMCN1	-2.44015	0.000559436
TNFRSF12A	-1.95193	0.000561734
EIF4A2	-1.96291	0.000562033
AMOT	-2.2617	0.000564155
ZBTB3	-2.11771	0.000570017
C5orf54	-2.57302	0.000573789
FSTL5	-2.96566	0.000574089
SPIRE2	-2.37041	0.000577609
IFT172	-2.19915	0.000577988
EPS8L1	-1.71151	0.000578081
TRIM59	-1.8304	0.000578558
C2CD4C	-1.91689	0.000584411
LMCD1	-2.2367	0.000593085
HEG1	4.42489	0.00059603
FZD2	-1.61595	0.000596083
C19orf21	-2.31021	0.000604311
CHIC1	-1.89973	0.000606053
FAM174B	-1.60788	0.000607704
SENP1	-1.59682	0.000608383
LOC728836	-1.91571	0.0006129
KIAA0240	-1.58405	0.000616468
PRNP	2.36871	0.000616901
NAP1L2	-3.2108	0.000619189
ATG10	-1.64462	0.000619463
LNX1	-3.54972	0.000620182
C9orf150	-1.66402	0.000624941
FIGNL1	-2.22547	0.000625285
CNGB3	-2.23944	0.000625414
PIGC	-1.53064	0.000629053
MYO1B	-1.50023	0.000633824
TTC32	-1.96483	0.000634618
NET1	-1.65427	0.000638782
VIPR1	-1.51137	0.000642101
NBEA	-1.80247	0.000645838
LHX6	-2.11847	0.000646685
IQCC	-1.87356	0.000647906
IL28RA	-3.05361	0.000648615
C2orf74	-2.52323	0.000650126
LOC401233	-2.00507	0.000651896
JRK	-1.78986	0.000652196
SLC22A5	1.95683	0.000656356
TLR5	3.19581	0.000660665
GLDN	-2.26765	0.000663017
RNF144B	-2.89815	0.000663541
HEY1	-2.9507	0.000668563
PAFAH2	-1.67204	0.000670125
SGCE	-2.45934	0.000674546
PPT2	-1.6363	0.000676595
RAB37	2.9234	0.000677179
KIAA0040	-1.75104	0.000680489
NHLRC3	-2.13244	0.000684223
ELL2	3.57603	0.000690024
TNFRSF10A	2.8432	0.000691666
DBP	-2.22371	0.000693672
GLRX	-2.1898	0.000694048
DTWD2	-2.1835	0.00069559
ZNF484	-2.65566	0.000696577
C1orf201	-1.65194	0.000699818
FOXA1	-2.31849	0.000705433
DSN1	-2.02518	0.000713374
KIAA1462	2.08251	0.000715844
ZNF642	-1.78804	0.000719002
DYNC2LI1	-1.7192	0.000724087
GALNT12	-1.84211	0.000728165
ABAT	1.83069	0.000728692
MGC29506	-1.6828	0.00073273
LOC220115	-2.41412	0.000742927
ID1	-2.17056	0.000745825
FAM47E	-2.38861	0.000751774
LOC400027	-1.71785	0.000752891
KIF20A	-2.6206	0.000755149
FLJ26850	5.63168	0.000758858
GABPB1	-1.49258	0.000761481
RBM7	-1.80531	0.000765347
ZNF710	-1.94992	0.00077412
PPM1A	-1.54383	0.000775227
N4BP2L2	-1.65743	0.000781655
TCHP	-2.34987	0.000784719
BICD1	-1.65598	0.000787419
RARG	-2.07095	0.000788935
FPGT	-1.88791	0.000789679
ELF5	-2.78827	0.000790157
CCDC150	-1.57905	0.000790933
GRPEL2	-1.79696	0.000793329
ZNF575	-2.40941	0.000807727
LOC401397	-1.73754	0.000817172
ZIC5	2.45929	0.000819736
GLIPR2	4.02813	0.000821419
NRF1	-1.99495	0.000838296
FLJ45248	2.92284	0.000838422
C19orf40	-2.11394	0.000848764
ROPN1L	2.05326	0.000849659
N4BP2L1	1.87324	0.000851203
ANKRD35	-3.34306	0.000851979
C12orf4	-1.94649	0.00085505
BANK1	-1.73261	0.000855106
hCG_1774568	-1.92404	0.000869793
ZBTB4	-2.15954	0.000873455
PIBF1	-1.70383	0.000873829
C3orf57	-1.67623	0.00087531
GRIN2C	4.49969	0.000875734
LOC541471	-1.77267	0.000877451
EPHX4	-2.30726	0.000878702
KLF12	-1.86461	0.000879755
FBXO16	-2.1813	0.000883465
CLCN6	-1.90565	0.000884284
SORT1	-1.60105	0.000884798
SLC46A3	-1.73741	0.000885865
C21orf34	-2.03163	0.000887543
GJC3	-1.82337	0.000887893
C1orf26	-1.98852	0.00089947
CITED4	2.02974	0.000901195
IRX4	-1.6167	0.000910448
SASH1	-2.91645	0.000915767
GRLF1	-1.62484	0.000928129
FOXP1	-2.61937	0.000928458
LOC401431	-1.55059	0.000930548
PTBP2	-1.61405	0.000947053
MAGEF1	-1.50347	0.000947646
C15orf48	4.03098	0.000949229
ZNF565	-1.66358	0.000950561
AIM1	-2.72494	0.000956243
RAD54B	-2.01762	0.000967584
FAM161A	-2.49327	0.000979161
SLC6A19	2.41891	0.000988853
NUPL2	-1.92077	0.000990307
PLCB1	-1.81377	0.000991031
MUM1L1	-4.73831	0.000995074
MNS1	-2.65937	0.00100727
DFFB	-1.70233	0.00100787
LTB	8.32442	0.00100895
TEX19	-2.50187	0.0010125
C1orf210	-1.99259	0.00101681
PTPN21	-2.66431	0.0010177
YLPM1	-2.22745	0.00102641
MICALCL	3.97582	0.00104058
TRAF5	-2.03922	0.00104223
FGF18	4.93815	0.00105167
TXLNB	-2.61498	0.00106218
KIAA0922	-1.96128	0.00106443
SLC16A5	-1.79996	0.00106694
ZNF432	-1.90109	0.00106872
HOXB7	-1.63061	0.001086
ARL4D	-2.20556	0.00108964
FNDC3B	2.27323	0.00109698
TMEM62	-1.62976	0.00110658
ZNF643	-1.91672	0.00111033
MTERFD3	-2.42266	0.00111138
ZIC3	-2.203	0.0011133
FBXL2	-1.8797	0.00111712
STX6	2.27314	0.00112451
TP63	-3.70257	0.0011249
CCNF	-1.55617	0.00112783
TESC	2.47965	0.00113254
GLS	2.9259	0.00113508
ZNF193	-2.08809	0.00113776
BFAR	-1.67755	0.00114194
KIF12	3.62028	0.00115069
TNRC6B	-1.83019	0.0011511
TRPS1	-1.81312	0.00115521
ASPM	-2.12225	0.00116406
NMB	1.83504	0.00116433
NDNL2	-1.62642	0.00116766
RACGAP1P	-1.59393	0.00117028
MRFAP1L1	-1.91444	0.00117995
KIAA1432	-2.19035	0.00118005
ACAD11	-2.10659	0.00119066
C11orf71	-1.75806	0.00120094
ARHGEF16	-1.77683	0.00120666
TNFAIP3	5.24836	0.00120869
MBOAT1	2.26472	0.00121624
FUT10	-1.76449	0.00122537
LOC100131733	3.09015	0.00122633
AHRR	-1.68949	0.00122828
PARD6G	2.44942	0.00124271
LUC7L3	-2.07363	0.00124666
CFB	5.64507	0.00125372
MINA	-1.61306	0.00126245
LRRFIP1	-1.60577	0.0012631
FBXO4	-2.10967	0.0012683
PACSIN1	-3.20722	0.00126924
PMAIP1	4.49259	0.00127638
C5orf13	-1.63266	0.0012788
PVRL3	-2.28257	0.00128816
LAMC2	4.11679	0.00129377
ARHGEF15	2.06412	0.00129448
LOC153811	-1.64918	0.00129527
ERC2	-2.70453	0.00129837
ANKRD50	-1.7752	0.00130285
ZNF772	-1.53688	0.00130402
CITED2	-1.70102	0.00131589
HOXA7	-1.84372	0.00132694
FAM55C	-1.70176	0.00132834
ZNF230	-1.66371	0.00134083
THAP6	-1.92299	0.00134149
ZNF365	-3.06579	0.00134169
SPIN2B	-1.53595	0.00134417
ZNF277	-1.53425	0.00134981
ARAP1	-1.82209	0.00135173
SSBP2	-1.88321	0.00135645
CTDSP1	-1.81467	0.00135664
TMEM18	-1.77756	0.00137145
MUTED	-1.69483	0.00138792
KIF16B	-2.42157	0.00139288
AGBL5	1.88362	0.00139736
SLC31A2	-1.61784	0.0014002
BRWD3	-1.59998	0.00141993
C6orf162	-1.58602	0.00142146
ZNF639	-1.53488	0.00142203
KNDC1	-1.798	0.00142485
ARHGAP29	-1.72255	0.00142911
ERBB4	-1.85146	0.00143822
TRERF1	-2.28746	0.00144059
ZSWIM1	-1.91494	0.00144211
LOC729839	-1.78416	0.00145173
C20orf106	2.11509	0.0014518
LYSMD1	-1.84317	0.00145405
PSTPIP2	3.52009	0.00145411
ARMC8	-1.89641	0.00145777
CLIP4	-3.58909	0.00146109
IGSF9	-1.81664	0.00146304
SLC35A1	-1.54596	0.00148131
GCH1	2.80837	0.00148601
LOC399815	2.68108	0.0014875
C7orf50	-1.74688	0.00148772
CENPN	-1.7613	0.00150739
LOC150759	-2.13516	0.00151552
SALL4	-2.63145	0.00152206
CTSS	3.82603	0.00153867
NFKBIE	2.57973	0.00155134
C18orf54	-1.91506	0.00155222
LIMK2	2.12376	0.00156351
TMEM177	-2.04319	0.00157421
BAZ2B	-1.66285	0.00158806
MAT1A	3.28943	0.00159464
SOX8	1.87408	0.00159817
B4GALT1	1.85512	0.00160134
TTC13	1.98488	0.0016029
C4orf27	-1.52503	0.00160717
PPARG	-1.5005	0.00162073
BTBD12	-3.3002	0.00162516
PIK3C2B	-1.96264	0.00162868
FAM65C	-3.05918	0.00163757
CSTF1	-1.69739	0.00164033
ALOX12P2	-1.73992	0.0016583
CCDC138	-1.63185	0.00166951
VEPH1	-1.61324	0.00168332
FAM114A1	-1.53379	0.00170317
BLNK	-2.57124	0.00171287
IRX2	2.4131	0.00171306
TPTE	-1.55892	0.00171664
PRRT3	-2.62568	0.00172552
BRS3	-1.75375	0.00172896
KLHL9	-1.8523	0.00174057
CWC22	-1.54019	0.00174563
GADD45A	3.53275	0.00174615
RHOBTB2	-2.52738	0.00175069
P2RY6	-3.02579	0.00176247
BCAS1	-2.62574	0.00177484
NDRG1	-1.92813	0.00178494
ZNF467	-1.7484	0.00179139
INPP1	3.10137	0.00180954
ZNF567	-1.80399	0.00180996
ITGB8	4.23437	0.00181017
IGFBP5	-1.57652	0.00181852
YIF1B	-2.05195	0.00182943
RASL11B	-2.01716	0.00183424
SPRY1	-1.74044	0.0018517
TAF3	1.98783	0.00185845
NANOS1	2.57717	0.00187027
ARL4A	-2.26609	0.0018741
C12orf5	2.06043	0.00187919
SHANK2	-1.87154	0.00188445
SYCP2	-1.78722	0.00188475
TCF19	-1.81698	0.00189053
ZNF70	-1.82578	0.00193077
NPAT	-1.63273	0.00193807
ZMAT3	2.16619	0.00194698
IFIH1	2.18732	0.00195459
SMEK2	-2.25326	0.00195592
DUSP5P	3.03543	0.00196868
PDE4A	-1.80753	0.00198361
CDH11	-3.25122	0.00199743
PXK	2.46776	0.00200927
FGF7	-1.56017	0.00201589
PLK3	5.06879	0.00201792
ATF7IP	-1.73361	0.00204506
CXorf50	-1.90657	0.00204911
C13orf31	2.68107	0.00205281
SORL1	-1.65778	0.00206542
GBX2	3.24177	0.00208723
FAM175A	-1.92648	0.0020874
C12orf11	-1.61532	0.00208769
UTRN	-2.34209	0.00212433
TROAP	-1.56218	0.00212435
ME3	2.26545	0.00215848
XYLT1	3.25792	0.00216057
TEX14	2.67897	0.00216469
CEP290	-2.1116	0.00217368
LYRM7	-1.56632	0.00218315
PLEKHM3	-2.736	0.00219032
HJURP	-1.70368	0.00220547
CUTC	-1.75864	0.00220704
IL17RB	5.31401	0.00221063
LMNB1	-1.62241	0.00221491
SLC16A1	1.93689	0.00222293
ZC3H12C	3.88651	0.00224994
PLEKHG2	-1.78068	0.0022544
IFI30	2.1267	0.00226022
FAS	4.39254	0.00226292
ZFP36L2	-2.1393	0.00231214
PLAU	2.91986	0.0023305
TSPAN5	-2.06939	0.00233318
RELB	4.14531	0.00233819
CXCL14	3.28922	0.00236642
EXPH5	-2.17944	0.00238177
HOXA10	-1.90707	0.00238472
LRG1	2.09425	0.00240301
UBL4A	-1.94597	0.00242193
MDH1B	-1.68313	0.00243717
KLRG2	2.40697	0.00246056
LOC441208	-1.48798	0.00246861
HSF2	-1.59369	0.00247692
PSMB10	1.84054	0.00247752
TMTC3	-1.55084	0.00248024
ENTPD1	-2.75837	0.0024884
C6orf150	2.08194	0.00251319
EGR1	2.69431	0.00251507
RIMKLA	-1.52267	0.00251757
GBP3	1.99581	0.00252069
BMF	-3.84249	0.00258692
POGZ	-1.63029	0.00259243
FBXO27	-1.45071	0.00262106
EFS	-1.58108	0.00263824
MICB	3.12174	0.00263992
KIAA1826	-1.61225	0.0026429
RFESD	-2.02582	0.0026571
KIAA1712	-1.88323	0.00267631
AKR1C3	-1.56069	0.0026845
DDX58	2.78208	0.00270083
MAT2A	-1.52509	0.00274838
TUBE1	-1.6573	0.00277133
HES6	1.8634	0.00278279
NUDT12	-1.57128	0.00278767
RABGGTB	-1.52757	0.00279766
ST3GAL1	-1.83841	0.00280482
PKP1	-2.79102	0.0028301
ADAM2	-2.60434	0.00283259
SSFA2	-1.84145	0.00283396
BAG2	-1.86132	0.00287297
TFPI2	5.69739	0.0028745
PPP1R3B	-1.69603	0.00289266
ISG20	2.81617	0.0029062
C15orf42	-1.67303	0.00291625
MFNG	1.80112	0.00292574
PA2G4	1.90926	0.00292793
IL27RA	2.17958	0.00293933
HPDL	-1.82959	0.00301507
KCNF1	3.81381	0.00301527
LOC402778	3.01244	0.00302416
TP53BP1	-1.64222	0.00302723
MALAT1	-1.86933	0.00306186
MAD2L1	-1.66274	0.00306355
ADNP	-1.99414	0.0030643
RGS16	2.11121	0.00308159
DPYSL4	5.06767	0.00308395
MID2	-1.52807	0.00308472
CASC5	-1.5867	0.00311162
KIAA1549	-2.00825	0.00314549
PREX1	-1.54711	0.00315094
NTN1	4.31628	0.00315264
TARP	-2.07208	0.00317752
ZNF461	-1.95098	0.00321133
ABHD10	-1.91436	0.00321696
WDR35	-1.88318	0.00325369
SLC25A43	-1.59969	0.00325818
SCAMP1	-1.53886	0.00326328
E2F8	-1.90971	0.00326433
TNFRSF10C	3.95802	0.00326462
SLC47A1	3.07057	0.00331861
MPP7	-1.45994	0.0033351
C10orf78	-1.54521	0.00337675
HRASLS5	2.18499	0.00338113
SDCBP	2.26819	0.00338755
WDR76	-1.90085	0.00339018
SLC6A14	-2.49966	0.00340881
CXorf61	-2.38068	0.00341203
ZNF33B	-1.99443	0.00341307
FLJ37035	-1.60475	0.00342301
SLC4A10	-2.3235	0.00346218
GAL	3.07329	0.00347836
EFNB1	4.01076	0.00350356
LOC344887	-3.16927	0.0035199
MITF	2.17741	0.00354142
CTNND2	-1.98061	0.00354458
SGK1	3.44251	0.00355332
KIF14	-2.53286	0.0035759
IL18	-2.00196	0.00360065
NOTCH4	-1.58197	0.0036103
RPGRIP1L	-1.4832	0.0036241
C8G	2.56495	0.00363012
ZNF720	1.84466	0.00363204
HLA-A	3.32997	0.00363814
C3orf38	-1.55932	0.00364994
CELSR2	1.78022	0.00368049
AGAP2	-1.85112	0.00369709
FHL2	2.05626	0.00370095
CABYR	2.96312	0.00370587
RDH10	1.91857	0.00371603
CYLD	3.50848	0.00372681
GPR155	2.10004	0.00377092
RASGEF1A	1.99938	0.00378602
CAPRIN1	-1.71625	0.0037917
OVOL1	2.39488	0.00381787
TSPYL5	-1.62715	0.00385179
C22orf46	-1.65342	0.00388395
GYG2	-1.98468	0.00388798
CA12	2.81236	0.00389494
AOC3	2.48809	0.00389598
ZMYND15	3.41268	0.00391901
DUSP6	2.05973	0.00397361
KIAA1522	-1.65962	0.00402228
H19	1.89471	0.00408284
C1orf187	1.95402	0.00410948
ZNF79	2.15224	0.0041381
SEPSECS	-1.91221	0.0041899
TLR2	4.66364	0.0042656
ZNF225	-1.57004	0.00432814
ESPL1	-1.53129	0.00433708
PRICKLE2	2.20763	0.00434317
RHOBTB1	2.97319	0.00438587
AKAP9	-2.59856	0.00440389
NCF1	2.25318	0.00442421
PLEKHA6	-1.88651	0.00445107
PIGW	1.86286	0.00446757
KBTBD8	3.28347	0.00448532
MDC1	-1.60628	0.0044993
SOX2	-2.10546	0.00453692
BCAN	-2.37885	0.00461371
HERC6	2.25116	0.0046151
THSD4	2.56636	0.0046248
TMEM90B	2.32012	0.00462906
SLC6A13	2.13968	0.00463878
FBXL16	-1.59978	0.00465005
GCOM1	-2.95678	0.00467801
DOK7	-1.93103	0.00470842
NUMA1	-2.27062	0.00481426
ANXA1	-1.73664	0.00485105
CDC42EP3	3.3211	0.00485757
C2orf68	-1.79966	0.00500111
C1orf183	1.92433	0.00500466
HLA-DQB1	1.91194	0.00503999
WNT11	-2.68682	0.00507082
RHO	2.24928	0.00514593
FGFBP2	3.01334	0.00516966
ZSCAN20	-1.84745	0.00521666
LPIN1	-1.54145	0.00522476
HES2	3.01152	0.0052387
RAD51AP1	-1.84017	0.00524816
NFE2L3	2.78742	0.00525373
ZNF492	-1.51227	0.00527093
MRAS	1.98619	0.00528891
GLDC	5.03271	0.00531501
FLJ36031	2.43971	0.00531942
ALPK1	-1.81891	0.00532196
CCNJ	1.96748	0.00533572
EHD2	-2.06391	0.00539559
HPS1	2.18057	0.00550079
PLAC1	1.82278	0.00558791
TTC33	-1.7713	0.00560381
ZNF248	-1.82267	0.00566059
ANKRD22	-4.03778	0.00566141
LOC646626	1.94571	0.00572013
S100A12	1.84726	0.00574287
ZNF420	-1.61106	0.00575177
DHFRL1	-1.54335	0.00576091
SLCO3A1	2.09769	0.00593341
SLC5A3	2.86231	0.00595764
MAFB	3.06547	0.00596103
NSUN6	-1.52099	0.00596916
KDSR	2.0934	0.00605745
FAM196A	7.5544	0.00609072
CRYZL1	-1.57758	0.00614504
TGFA	3.01859	0.00615022
ZNF226	-1.67011	0.00615482
FAM123A	1.72659	0.00616965
CLN5	1.86573	0.00619781
AK7	-1.67264	0.00621792
NIPA1	1.92706	0.00625898
STS	1.87496	0.00627582
EPB41L2	-1.55027	0.00628589
NUAK2	3.95021	0.00631058
S1PR5	-2.42347	0.00631579
CDK5RAP2	-1.53666	0.006353
GLTSCR1	1.86524	0.0064118
SLC7A5	2.28224	0.00645444
IGSF5	-2.03503	0.00645487
CDT1	-1.54338	0.00645672
ZNF879	-1.55075	0.00649688
ADAD2	4.85083	0.00653825
HLA-DPB1	2.27011	0.00656263
ELAVL1	2.04122	0.00658325
FAM43A	2.44852	0.00670774
HOXB9	2.91729	0.00671744
LOC440905	-2.64611	0.0067265
GLS2	3.98156	0.00673557
ERBB3	-1.98582	0.00694175
NPPC	4.8258	0.00704583
TIGD7	-1.47325	0.00708606
SNORD123	-3.09294	0.00713903
SPSB1	2.91064	0.00715603
C8orf46	4.15395	0.007224
CENPE	-2.70347	0.00725419
VWCE	4.23745	0.00733036
HS3ST1	1.91943	0.00743814
ZNF469	2.37037	0.0074959
NEURL3	4.87676	0.00750032
CIT	-1.81506	0.00756502
DPY19L1P1	-1.6605	0.00756878
HLA-B	2.74635	0.0075967
MYO15B	-1.62281	0.00763991
KLHL5	2.60288	0.00764821
SOD2	2.23625	0.00768584
WDR72	-1.67965	0.00768653
CENPF	-2.54531	0.00769637
CDCA7	-1.94571	0.00770028
ZNF187	-1.76472	0.00775345
ARMCX5	-1.60086	0.00779503
NPTX1	6.77601	0.00779837
EOMES	3.55735	0.00780566
INPP5D	3.33994	0.00790631
SFRS1	-1.76028	0.00797137
CSRNP2	2.31884	0.00800375
TAP1	3.85568	0.00801348
PHLDA2	1.96254	0.0080357
RANBP6	-2.67567	0.00804837
FDXR	2.97176	0.00807654
C20orf132	2.26113	0.00814323
DAPK2	2.07636	0.00817912
IL6R	1.84399	0.00820277
FAM5C	-2.53078	0.00820646
GFPT2	5.43202	0.00822731
CIITA	4.90411	0.00824007
TMEM120B	1.84805	0.00830187
FZD9	4.05236	0.00833711
KIAA0562	2.89929	0.00835175
ZNF624	-1.68494	0.00837397
SIM2	2.15883	0.00839215
LIMCH1	-2.13888	0.00842824
DHRS3	2.15847	0.00843206
C15orf59	3.04301	0.00855748
GALNT10	-1.76472	0.00856224
FAM89A	2.22729	0.00859647
SESN2	2.25988	0.00860348
NCRNA00120	-1.7273	0.0087473
ASS1	2.55989	0.00883371
IRAK1BP1	-1.58944	0.0088543
LOC145757	-1.6874	0.00888963
SMTNL2	3.81091	0.00889881
TMEM201	2.38074	0.00899936
LAMP3	6.70665	0.00903105
RGS20	3.68676	0.00909194
P704P	-1.49644	0.00909436
ATP11A	2.48117	0.00910028
FAM46A	1.995	0.00911003
TM4SF1	-3.68496	0.00911669
B4GALT5	1.87773	0.00913227
NTN4	3.60729	0.00915683
ATP8B3	-1.63992	0.00916132
TNFRSF11B	-1.61885	0.00916145
UNC5B	5.51524	0.0091792
TMEM173	2.11874	0.00921162
UPP1	2.99244	0.00931482
MOBKL2A	-1.91043	0.00931986
SERPINA3	8.98486	0.00934541
PDE2A	4.39448	0.00948065
SMOX	3.25597	0.00951309
LSMD1	2.41593	0.0095471
KBTBD3	-1.91006	0.00956244
MAF	3.88472	0.00958357
FAM25A	2.79991	0.00958668
BCMO1	-1.50063	0.00962298
LOC100131727	2.37932	0.00971428
SHISA2	2.21207	0.00982558
CDH18	-3.49841	0.00983358
SLC38A2	-1.60698	0.00993623

## Sheet: S3. doxo.mock
S3. List of differentially expressed genes in response to the treatment with doxo.mock
geneSymbol	log2.FC	t.test.pval
C18orf1	-1.87278	1.62708e-10
GNB1L	-2.72091	6.03353e-10
C18orf56	1.882	1.00554e-09
C2orf74	-2.0404	1.4844e-09
ZNF165	-2.18202	2.31448e-09
PARP2	-2.07969	2.53532e-09
ACSF3	-1.68534	8.05401e-09
FAM50B	-1.33384	8.47941e-09
TAPT1	1.22295	1.05725e-08
S1PR5	-2.12309	1.2784e-08
PRMT6	-1.60618	1.46162e-08
RNF214	-1.7332	1.55684e-08
LOC646626	2.04596	1.57514e-08
NDC80	-2.17344	2.13339e-08
RPS27L	1.49063	2.18136e-08
MUM1	-1.13232	2.41173e-08
PLA2G3	-1.5273	2.44913e-08
PSRC1	-1.92437	2.53982e-08
GOLPH3L	-1.6987	3.51415e-08
PPM1D	1.12842	3.63666e-08
AEBP1	-1.55702	4.33125e-08
COPS7B	-1.12743	4.97778e-08
ADNP2	-1.51856	7.08185e-08
TRIM37	-1.18645	8.83184e-08
AK1	1.14134	1.16474e-07
BMP1	1.39339	1.48369e-07
C12orf65	-1.67459	1.49895e-07
TGFB2	-2.28777	1.56393e-07
TLCD1	2.28586	1.5969e-07
MAGEF1	-1.1927	1.63864e-07
CCDC75	-1.47611	1.95956e-07
KANK3	1.94456	1.96708e-07
TMEM177	-2.18095	2.01046e-07
ZNF839	-1.91581	2.44559e-07
TMEM38A	1.85195	2.69045e-07
TSSK4	1.49045	2.69144e-07
C9orf91	-1.43204	2.73708e-07
DHRS11	1.48018	2.91053e-07
HSPA4L	1.41625	3.23309e-07
RBM17	1.30141	3.24601e-07
PHF14	-2.38429	3.64183e-07
TDP1	-1.28427	3.80023e-07
LOC100132815	-1.45448	4.12005e-07
OAZ3	1.41846	4.30988e-07
RGS3	-1.6941	4.4916e-07
CLDN4	-1.42261	5.01016e-07
ARMCX1	-1.86059	5.09297e-07
SENP1	-1.37909	5.13016e-07
CEP192	-1.33635	5.17045e-07
VEZF1	-1.46572	5.24356e-07
CAPRIN1	-1.68901	5.78032e-07
TNFRSF10C	3.59625	5.85853e-07
DDB2	1.47616	6.1103e-07
TARS2	-2.04726	6.47429e-07
SFN	1.19865	6.70244e-07
PVRL4	-2.64574	6.74812e-07
C12orf5	1.60897	6.97064e-07
SLC12A4	1.07399	7.15378e-07
THAP8	-1.57512	7.35254e-07
PPWD1	-1.16936	7.76995e-07
ZNF232	-1.6034	7.90336e-07
TNFRSF10B	2.85876	8.23609e-07
HIST2H2AA4	1.16575	8.38763e-07
NFKBIE	1.49743	8.64484e-07
ANKRD5	-1.5771	8.90934e-07
SLC38A2	-1.26243	8.93395e-07
GYG2	-1.32177	9.26928e-07
KBTBD7	-1.95749	9.27034e-07
DLGAP5	-1.68583	9.65044e-07
HIST1H2AE	1.13481	9.77111e-07
FAM53C	1.07882	1.01457e-06
DLG3	-1.35088	1.03778e-06
PATZ1	-2.12333	1.05962e-06
CSTF1	-1.33937	1.06381e-06
RELT	1.10028	1.08837e-06
C19orf39	-1.23016	1.0907e-06
C13orf31	1.82057	1.09254e-06
ZNF449	-1.67358	1.10251e-06
ZNF193	-1.40754	1.12833e-06
ZNF79	2.11754	1.1658e-06
DNAJC14	-1.97526	1.21823e-06
C19orf57	-1.55814	1.23569e-06
CCNE1	1.323	1.26529e-06
MFSD6L	-2.29368	1.27269e-06
CXXC5	-1.60746	1.31351e-06
C16orf52	1.63761	1.33518e-06
REXO2	1.15134	1.37807e-06
TAP1	2.01459	1.41681e-06
RHOD	1.07671	1.46097e-06
WIBG	-1.30657	1.46434e-06
ZNF114	-1.62733	1.48927e-06
GGA2	1.31298	1.56502e-06
SPATA18	1.53504	1.56516e-06
CABC1	1.2241	1.57888e-06
C6orf203	1.19823	1.58354e-06
ZC3H10	-1.57983	1.61585e-06
ANKRD34A	-2.69269	1.67653e-06
YIF1B	-3.05674	1.74655e-06
CCDC9	-1.56794	1.83162e-06
DDX17	-2.08753	1.90325e-06
CSTF2T	-1.62157	1.91364e-06
KAT5	-1.43904	1.9222e-06
RNF220	-1.09541	2.01124e-06
ZFP161	-1.16357	2.10617e-06
VANGL1	-1.44891	2.15356e-06
ORAOV1	1.14766	2.16961e-06
C20orf29	-1.74941	2.17761e-06
PIF1	-2.12908	2.32504e-06
CDK20	-1.3769	2.32613e-06
LOC554206	-1.29239	2.36909e-06
C2orf68	-1.55346	2.4121e-06
SLC24A6	1.13754	2.42945e-06
RABIF	-1.08152	2.45478e-06
PCDHB8	-1.13762	2.47219e-06
KIAA2013	1.07709	2.47591e-06
RBM39	-1.15397	2.54757e-06
STX12	1.18539	2.5774e-06
NCRNA00181	-1.07804	2.58559e-06
CEP72	-1.57247	2.71368e-06
TNFRSF1A	-1.42863	2.73485e-06
FAM98A	-1.11144	2.77093e-06
EBAG9	-1.12433	2.78418e-06
MSL3L2	-1.21567	2.82998e-06
TMEM138	-1.17498	2.87273e-06
ATP1A4	1.15166	2.89559e-06
RCBTB2	1.98084	3.01694e-06
BTG2	2.17996	3.04009e-06
C17orf91	1.12502	3.08556e-06
MED29	1.17146	3.13662e-06
PTP4A1	1.04229	3.14121e-06
C1orf187	1.48248	3.15957e-06
EPB41L4B	1.42006	3.25886e-06
CRELD2	1.09652	3.26522e-06
HERPUD1	-1.14184	3.35195e-06
PLK3	4.61493	3.42396e-06
LOC100289246	2.60955	3.5786e-06
KIF18A	-2.09326	3.59342e-06
MET	-1.10076	3.61958e-06
TP53I3	2.2511	3.76205e-06
DCLRE1A	-1.97945	3.84619e-06
ZNF473	-1.47529	3.85563e-06
AGFG2	-1.15495	3.89662e-06
SNRNP35	-1.33753	4.03152e-06
SAP18	1.17979	4.13576e-06
IKZF2	-1.33801	4.24696e-06
CENPI	-1.75424	4.32056e-06
C20orf4	-1.10737	4.34489e-06
C1orf211	-1.40332	4.4368e-06
ZNF280D	-1.87024	4.51425e-06
DDX19B	-1.32561	4.66341e-06
LIPH	-1.36434	4.67118e-06
LOC284804	1.85086	4.80062e-06
MR1	-1.25334	4.83198e-06
ZNF624	-1.66016	4.86862e-06
ZRANB3	-1.22547	4.90059e-06
tcag7.1196	-1.78351	5.00457e-06
AFAP1L2	-2.79446	5.01908e-06
TWISTNB	-1.41205	5.03659e-06
ZNF283	-1.2291	5.3001e-06
ZNF691	-1.66687	5.31948e-06
ABCB6	1.20629	5.3827e-06
KIAA0232	-1.53001	5.40763e-06
PRR15	-1.29508	5.44154e-06
FOS	3.24093	5.64213e-06
ZNF565	-1.58788	5.67404e-06
TBC1D30	-2.51436	5.77908e-06
RABGEF1	1.04542	5.93504e-06
POMZP3	1.26807	5.97555e-06
C14orf181	-1.22415	6.05298e-06
PCNA	1.35911	6.13426e-06
RSAD1	-1.1341	6.35827e-06
A4GALT	1.07763	6.48648e-06
NAA40	-1.39104	6.51448e-06
C14orf102	-1.61939	6.5244e-06
GPRC5C	1.40358	6.59455e-06
ALPK1	-2.04542	6.6445e-06
GCNT1	-1.82019	6.69395e-06
PIBF1	-1.39583	6.91503e-06
RNF166	1.50706	7.16509e-06
PPP1R9A	-1.17241	7.17016e-06
ENDOG	1.37615	7.17884e-06
FAM72D	-1.29829	7.45141e-06
PRICKLE2	2.02784	7.56139e-06
KIAA0652	1.14904	7.66717e-06
NANOS1	2.94201	7.72607e-06
RHBDD3	1.39982	7.73347e-06
DNAJC17	-1.32664	7.87268e-06
FAM89B	1.11405	7.89458e-06
C3orf75	-1.06781	7.99176e-06
WDR26	1.1527	8.22451e-06
C16orf67	-1.21599	8.24679e-06
INPP1	2.70264	8.25713e-06
MRPL52	1.09987	8.26957e-06
ZFP1	-1.82216	8.33839e-06
ZNF8	-1.19722	8.35632e-06
CEBPA	1.45323	8.57713e-06
ZSCAN20	-1.96875	8.61337e-06
PIGM	-1.3353	8.64351e-06
SDHAP2	-1.10823	8.66543e-06
NBN	-1.05092	8.82594e-06
CWC22	-1.52374	8.93736e-06
HIST1H2AJ	1.06689	8.93788e-06
SERINC5	1.78616	8.95887e-06
MORC4	1.48589	9.02026e-06
LOC339803	-1.36939	9.07491e-06
RNF8	-1.06899	9.12895e-06
NEK3	-1.50194	9.2746e-06
CREBZF	-1.62764	9.37031e-06
RABEP1	-1.28779	9.38317e-06
CYP2U1	-1.32283	9.43191e-06
EFNB1	1.48712	9.49704e-06
LOC442421	1.20294	9.59206e-06
SCD5	1.07083	9.62161e-06
NGEF	-1.86066	1.00908e-05
ANXA4	1.30664	1.00984e-05
MXD4	1.77533	1.01052e-05
BRWD1	-1.57165	1.02576e-05
C21orf67	-1.5453	1.03349e-05
RDX	-1.45706	1.03477e-05
MID1	-1.68574	1.04041e-05
PHLDA1	1.18248	1.05031e-05
PMM2	-1.14635	1.05924e-05
ZNF184	-2.08084	1.09319e-05
KAZALD1	-1.26413	1.12675e-05
B3GALT4	-1.21941	1.12765e-05
WDR75	-1.23888	1.14227e-05
PRR15L	-1.39225	1.15015e-05
JHDM1D	1.65163	1.16496e-05
TBC1D25	-1.75193	1.1668e-05
SEC23IP	-1.20391	1.18165e-05
IER5	1.49269	1.22017e-05
ZNF45	-2.23786	1.22262e-05
KITLG	-1.34124	1.23574e-05
GRTP1	1.32783	1.24328e-05
HLA-F	1.05147	1.24403e-05
TPST2	1.16286	1.25281e-05
SPHK1	1.69102	1.26131e-05
BRIP1	-1.67188	1.26574e-05
DUS2L	-1.13509	1.2818e-05
C2orf15	-1.68298	1.30225e-05
TMEM102	-1.15132	1.31149e-05
EFCAB10	2.82328	1.31293e-05
C1orf183	1.40721	1.32025e-05
SLITRK6	-2.11472	1.32054e-05
CXorf50	-1.82394	1.32427e-05
RBM23	-1.13822	1.33739e-05
ZNF146	-1.26753	1.3387e-05
CDC73	-1.76993	1.35065e-05
NHLRC3	-1.36499	1.35797e-05
OOEP	-1.11	1.35939e-05
RIOK2	-1.41022	1.37498e-05
IL20RB	-1.77272	1.42666e-05
RPS6KA5	1.11041	1.43156e-05
AMIGO2	-1.36808	1.43431e-05
COQ10A	1.48942	1.44262e-05
IKBIP	3.12282	1.449e-05
GPR87	3.8519	1.4544e-05
NOD1	-1.45611	1.45644e-05
TMEM81	1.43632	1.46702e-05
CENPC1	-1.17217	1.48192e-05
ANKRA2	1.37376	1.48207e-05
CORO1A	1.19283	1.50354e-05
FAM69B	-1.21445	1.51856e-05
ALOX12P2	-1.4004	1.56689e-05
DET1	-1.13459	1.61278e-05
LOC153546	1.40501	1.63161e-05
GBE1	1.07699	1.63772e-05
FDXR	2.60225	1.64252e-05
TGFB3	-1.42028	1.65012e-05
ATP6AP1L	-2.51315	1.65652e-05
GPR155	2.76529	1.66781e-05
MCOLN1	1.10523	1.67153e-05
ELL2	1.93631	1.67719e-05
PRNP	1.58688	1.68624e-05
CANT1	-1.07591	1.69195e-05
MACC1	-1.20292	1.69673e-05
SLC5A3	2.69478	1.70202e-05
ZBTB22	-1.09936	1.72226e-05
LIF	2.03653	1.73336e-05
ZNF512	-1.25984	1.73837e-05
TNFAIP8L1	-1.68934	1.74953e-05
METTL5	-1.08763	1.75662e-05
NBPF1	-1.29048	1.7635e-05
MOCS1	-1.42078	1.77236e-05
TTC25	-1.87359	1.78037e-05
RPIA	1.24938	1.78151e-05
AGBL5	1.28709	1.7835e-05
MTHFSD	-1.19022	1.79042e-05
IMPAD1	1.23332	1.81851e-05
TYMS	1.04754	1.85175e-05
KIAA1377	-1.30894	1.85332e-05
SOCS2	-2.18368	1.87112e-05
EXO1	-1.20949	1.8977e-05
FLJ26850	4.70788	1.90038e-05
AHCTF1	-1.16398	1.91851e-05
DISC1	-1.30261	1.93126e-05
REV1	-1.47913	1.93437e-05
MITF	2.09191	1.93466e-05
LOC254128	-1.17864	2.06331e-05
TNFRSF10A	2.46056	2.07455e-05
CDKN1A	2.29168	2.10731e-05
ALKBH2	-1.49348	2.1145e-05
FAM46A	2.0313	2.12001e-05
BUB1B	-2.60754	2.13939e-05
NEXN	1.11693	2.17327e-05
ENTPD7	-1.31948	2.19653e-05
SUOX	-1.14253	2.19726e-05
RFXAP	-1.82316	2.20034e-05
TMEM125	-1.16454	2.2056e-05
MELK	-1.18905	2.24813e-05
LOC389834	-1.5831	2.25478e-05
DKK1	-2.50732	2.26911e-05
HPS1	1.13598	2.28412e-05
RBM38	1.53115	2.3028e-05
GLS2	3.96482	2.31614e-05
COIL	-1.38318	2.33562e-05
FBXO16	-1.12508	2.38597e-05
ARHGAP18	-1.46222	2.40678e-05
LIMK2	1.98468	2.41217e-05
ENPP4	-1.10497	2.44588e-05
TMEM121	-1.10178	2.44876e-05
TOE1	-1.35147	2.47251e-05
HLA-A	1.2088	2.54764e-05
KIF15	-1.60228	2.55542e-05
SOCS1	1.70749	2.55896e-05
CEBPB	1.24025	2.56997e-05
MPHOSPH9	-1.49208	2.58049e-05
FUT1	-1.12048	2.59541e-05
KRTAP4-1	-2.41175	2.65439e-05
MLLT11	1.49242	2.69395e-05
RRP1B	-1.7706	2.69485e-05
ADA	1.58305	2.70955e-05
TRIM7	2.07991	2.71879e-05
CABYR	2.71486	2.76752e-05
ZNF136	-1.19197	2.77372e-05
RP2	1.28769	2.77884e-05
CCDC127	-1.8092	2.80549e-05
LSMD1	2.70075	2.83326e-05
LOC441208	-1.73965	2.88306e-05
NETO2	1.33233	2.90424e-05
CDYL2	-1.41259	2.91045e-05
ZG16	1.10896	2.91885e-05
GLS	1.70528	2.95767e-05
ZNF235	-1.06154	3.01382e-05
ZMYND8	-2.52365	3.04629e-05
AKAP8L	1.16237	3.05789e-05
DEDD2	1.67034	3.06453e-05
OSTM1	1.54082	3.07639e-05
ZNF594	-1.60625	3.08227e-05
NFE2	-3.07089	3.0832e-05
NXF1	2.12616	3.10892e-05
CLDN3	-1.22115	3.10926e-05
NRF1	-2.69603	3.12606e-05
MPHOSPH10	-1.24845	3.18109e-05
SPC25	-2.37386	3.22036e-05
RGS16	1.8886	3.23915e-05
USPL1	-1.04499	3.2493e-05
MYC	-3.02212	3.25005e-05
HES2	2.46109	3.26681e-05
BMPR1B	-1.945	3.27499e-05
C10orf4	-1.08692	3.31548e-05
EPHX2	1.1048	3.34036e-05
C11orf95	1.29049	3.37407e-05
IRF7	1.16369	3.38071e-05
FAM110B	-1.36538	3.38537e-05
SIX2	1.82509	3.44671e-05
ALKBH4	-1.12636	3.54267e-05
EXOSC8	-1.57979	3.5794e-05
SESN1	1.43452	3.58888e-05
CSRNP2	2.01768	3.65516e-05
TRIM11	-1.14578	3.66963e-05
ZFP112	-3.05159	3.67688e-05
MINA	-1.49328	3.68706e-05
C6orf182	-1.43084	3.73423e-05
C3orf31	-1.17599	3.73714e-05
STOM	2.64775	3.76916e-05
EFNB3	-0.963219	3.80836e-05
C10orf47	-1.26049	3.8138e-05
LRRCC1	-1.23798	3.81602e-05
LOC727916	2.53891	3.82435e-05
CEP120	1.18943	3.82563e-05
C22orf40	-1.50613	3.84094e-05
NADSYN1	1.08157	3.85299e-05
C18orf45	-1.41864	3.89075e-05
C8orf85	-1.45337	3.93949e-05
IFI27	1.44954	4.01797e-05
VPS72	-1.45273	4.04349e-05
RNF219	-1.22986	4.0782e-05
DIRAS1	-2.17444	4.10582e-05
C15orf37	1.36739	4.11495e-05
C14orf106	-2.15568	4.12102e-05
NSUN4	-1.27821	4.13381e-05
POU3F1	1.24338	4.13656e-05
ZNF187	-1.19653	4.23573e-05
ASB13	-2.00255	4.27101e-05
KCTD5	1.91992	4.28477e-05
TRIB3	-1.15031	4.31135e-05
PNP	1.57005	4.3242e-05
CKAP2L	-2.37348	4.35928e-05
TRUB1	1.12043	4.3612e-05
GART	-1.62142	4.38049e-05
DOHH	1.15063	4.40061e-05
C11orf65	-1.06983	4.4491e-05
ZSCAN16	-1.13693	4.47034e-05
ARHGEF19	-1.32127	4.47051e-05
EI24	1.59985	4.47202e-05
TMEM31	1.23205	4.48065e-05
ZKSCAN3	-1.36651	4.48918e-05
KANK1	-1.10122	4.52339e-05
KLHL24	1.44335	4.52761e-05
HES6	1.76604	4.53083e-05
SKA1	-2.35773	4.55459e-05
ASTN2	1.43244	4.58371e-05
CENPA	-2.65158	4.59923e-05
LOC390940	1.11837	4.64333e-05
CTSL2	3.09566	4.65371e-05
ACAP1	-1.42562	4.68019e-05
EXOSC9	-1.45374	4.68275e-05
IRF1	1.92731	4.75203e-05
BPGM	-1.27202	4.75237e-05
FAS	3.8553	4.75312e-05
ZNF180	-1.88926	4.90805e-05
ZBTB7B	-1.58616	4.93203e-05
ACPL2	1.24392	4.94528e-05
TEX14	2.21178	4.96111e-05
C2CD2	-1.20047	4.97376e-05
TRAF6	-1.13947	4.98524e-05
EFCAB7	-2.15793	4.99879e-05
ORC2L	-1.12648	5.00836e-05
FZD9	2.59346	5.0258e-05
ANKRD58	1.36684	5.05434e-05
FILIP1L	-2.99152	5.06905e-05
C20orf108	0.921968	5.11829e-05
CLCN6	-1.60901	5.18846e-05
HBEGF	1.69443	5.20746e-05
MRPS6	1.53062	5.26606e-05
RBM15	1.1329	5.27184e-05
FLJ36031	2.22386	5.29933e-05
KATNAL1	-1.38666	5.3116e-05
CDCA7L	-1.25369	5.31499e-05
OVOL1	1.67211	5.31733e-05
TMEM116	-1.25455	5.31927e-05
ZNHIT6	-1.62321	5.32116e-05
WNT4	1.37264	5.34424e-05
IP6K2	1.98688	5.36652e-05
PAPOLA	-1.09212	5.37371e-05
FOSL1	2.3925	5.37578e-05
ATPGD1	1.93071	5.3982e-05
GPX8	-3.99388	5.44363e-05
RBM28	-1.34379	5.60539e-05
N4BP3	-2.0059	5.64505e-05
LOC647946	-2.56236	5.64687e-05
SFRS6	-1.68958	5.6801e-05
WIPI2	1.36032	5.71319e-05
CHST7	1.18661	5.84631e-05
MSX1	2.98984	5.86185e-05
MBTPS2	-1.30645	5.88182e-05
HIST1H2AM	1.12721	5.8985e-05
OSCP1	-1.13838	5.92666e-05
DUSP4	-1.23141	5.93912e-05
ZSWIM6	1.71318	5.97834e-05
C13orf34	-1.8883	5.9949e-05
C1orf210	-1.34737	5.99543e-05
FAM114A1	-1.06921	6.05112e-05
PRMT10	-1.08487	6.0663e-05
ZNF639	-1.68561	6.10159e-05
GSC	-2.0787	6.11994e-05
INF2	-1.86079	6.16514e-05
ASF1B	1.62806	6.26984e-05
NAPEPLD	-1.21952	6.29083e-05
TESC	1.22855	6.29897e-05
ANGPTL4	1.14938	6.32934e-05
ZNF853	-1.15367	6.34676e-05
AEN	1.69517	6.351e-05
C20orf160	3.45447	6.36056e-05
MMAA	-1.13662	6.40497e-05
TMX4	1.04692	6.42438e-05
C3orf18	1.11114	6.42523e-05
LOC100288860	-1.50711	6.48559e-05
C16orf74	-1.08034	6.49915e-05
MMACHC	-1.75089	6.60723e-05
INSIG2	-1.2953	6.63348e-05
TIMM23	-1.88202	6.63549e-05
KLHL9	-1.71029	6.65846e-05
LRRC14	-1.33605	6.70709e-05
PHYH	1.48704	6.72569e-05
LOC344967	1.16974	6.86961e-05
RDH10	1.69727	6.88343e-05
ZMYM1	-1.72963	6.89194e-05
RAB27B	-2.05476	6.94576e-05
KIAA1731	-1.628	6.9621e-05
NARG2	-1.23719	6.96808e-05
SFRS2B	-1.42789	6.9996e-05
LOC728142	1.82252	7.00426e-05
C14orf178	1.6941	7.02843e-05
MCM9	-1.32268	7.0465e-05
ZNF780A	-1.50058	7.07949e-05
ZNF23	-1.06409	7.0826e-05
HLA-E	1.05013	7.10044e-05
TRAIP	-1.40658	7.10803e-05
ZNF658	-1.28142	7.11806e-05
GRIN2C	4.13803	7.18239e-05
C17orf44	1.27789	7.22138e-05
GTF3C3	-1.22608	7.32579e-05
FAM84A	1.26144	7.34175e-05
KLHL15	2.24937	7.35666e-05
ACTA2	4.00433	7.36578e-05
KCTD1	2.24181	7.37707e-05
CALHM2	-1.3588	7.38233e-05
LARP6	-1.28904	7.41871e-05
RGS17	-2.15067	7.43993e-05
PEX14	-1.69909	7.44715e-05
SETDB1	-1.23341	7.47889e-05
MALL	-1.98037	7.49971e-05
SLC39A3	-1.33349	7.50357e-05
PION	1.07376	7.52522e-05
NEK2	-1.73257	7.56384e-05
POLK	-1.50331	7.66359e-05
TP53INP1	1.42801	7.68191e-05
ATF7IP2	1.29718	7.73108e-05
NAIP	-1.23196	7.79443e-05
PPP1R3C	-2.69483	7.86474e-05
ZNF227	-1.73395	8.07104e-05
OGFRL1	1.10438	8.08476e-05
ECT2	-1.41084	8.09581e-05
POLD3	-1.80819	8.1491e-05
SMARCAD1	-1.14783	8.15198e-05
PLK1	-2.01065	8.16895e-05
RAD18	-1.32214	8.1724e-05
PHF17	-1.32166	8.44291e-05
GTF2B	1.56104	8.53719e-05
CCNA2	-2.01717	8.54868e-05
UBE2T	-1.29717	8.55049e-05
KLB	-1.40137	8.55342e-05
C5orf34	-1.99724	8.58525e-05
KIAA0040	1.54189	8.61456e-05
DYRK4	-1.02199	8.63627e-05
C8orf47	2.66204	8.76195e-05
SMA4	-1.50939	8.90495e-05
ZNF643	-2.72181	8.94428e-05
C12orf28	-1.34115	8.97795e-05
FBXL14	1.45153	9.02293e-05
CDIPT	1.27381	9.12067e-05
SLC6A8	1.28964	9.14877e-05
ZNF484	-2.50643	9.2102e-05
CSF1R	-1.33496	9.29024e-05
RTN4IP1	-1.22314	9.411e-05
TMEM52	1.47351	9.63229e-05
GABPB1	-1.44982	9.66714e-05
MEX3A	-1.21201	9.74297e-05
ZNF692	-1.47814	9.82573e-05
IRF6	-1.12429	9.86683e-05
LOC100134229	1.42689	9.87667e-05
RPS15A	1.06172	9.88206e-05
NET1	-1.3591	9.8908e-05
LRRC20	-1.4634	9.89638e-05
AP1S2	1.85902	9.96592e-05
ZNF229	-1.32909	9.9807e-05
SLC25A12	-3.15651	9.98176e-05
TEX19	-1.56696	9.98856e-05
ASB7	-1.3657	0.000100073
MRAS	2.6545	0.000100488
PYROXD1	-1.90627	0.000103037
GTF2IRD1	-1.62289	0.000103333
IFT20	1.08619	0.000104571
DCLRE1B	-1.16247	0.000104611
FAM76A	1.24315	0.000104696
TTC13	1.45923	0.000105848
KIAA1370	1.05992	0.000106154
GADD45B	2.38138	0.000106717
C15orf23	-1.65923	0.000106754
CHST10	-1.29995	0.000106834
DHFRL1	-1.24593	0.000106872
PLIN5	1.37281	0.000107326
TIGD2	-1.38176	0.000108018
B3GALTL	1.75598	0.000108813
NUDT16	-1.05661	0.000109024
CSAD	1.17385	0.000109225
VCX3A	-1.16703	0.00010957
ARF6	-1.23352	0.000110422
KRT80	-1.66513	0.000110724
CXCR7	-2.09542	0.000111082
C1orf63	1.27411	0.000112029
SNN	1.19597	0.000112784
ERCC6L	-1.9777	0.000114174
ZBTB1	1.56699	0.000114785
PSCA	-1.92789	0.000115633
CTSL1	1.38793	0.000116507
WDR60	-1.9397	0.000117877
RAD51L3	-1.30027	0.000118322
C20orf196	-1.14601	0.000118994
EOMES	3.08435	0.00011909
NIF3L1	-1.09105	0.000119696
MC1R	-1.22712	0.000120803
RASL11A	3.32226	0.000121028
SFRS1	-1.40728	0.000126156
TPX2	-1.36448	0.000126457
TTC30B	-1.53487	0.000128873
C9orf100	-1.47134	0.000129504
PHLDA2	1.27677	0.000129756
PIGC	-1.18734	0.00013105
KCTD13	2.06823	0.000131127
STIL	-1.39963	0.000132167
B3GALT6	-1.42548	0.000133177
LOC392288	1.0936	0.000134041
LOC389831	-1.37349	0.000134044
RALGDS	1.61496	0.000134675
MAP3K8	-1.39773	0.000136161
MBLAC1	1.32543	0.000137014
BMP6	1.34534	0.000137208
TBC1D2B	1.24228	0.000138213
MAP1LC3B	1.2775	0.000138668
DYX1C1	-2.03552	0.00013906
DIS3	1.85165	0.000139188
STXBP6	-1.04903	0.00014102
NOXO1	1.62854	0.000142868
SLC25A41	1.66451	0.000142999
SALL2	-2.03245	0.000144024
PHF15	-1.31181	0.00014405
ZNF438	-1.99917	0.000144195
GLRA3	-1.33679	0.00014543
NCAPG	-1.33864	0.000147377
EME1	-1.1835	0.000148454
DUSP5	4.54196	0.000148854
GBA2	1.06599	0.000150374
TNFAIP8	1.52799	0.000151911
HNRPDL	-1.78263	0.000152163
CCNJ	1.30402	0.000153298
CLEC14A	1.40302	0.000153469
FBXO22	2.10054	0.000154041
GPSM2	-1.18741	0.000154334
ASXL1	-1.80916	0.000155108
VCX	-1.19798	0.00015518
KLHL21	1.45512	0.000156553
TAF1A	-1.4098	0.000157725
PCP4	1.16082	0.000158424
DTNBP1	-1.1895	0.000158723
EIF2C4	-1.15152	0.000158939
ZFYVE20	-1.26427	0.000159153
ARNTL	1.48043	0.00016003
MYST2	-1.55556	0.000160168
ZNF17	-1.1733	0.000162973
THAP6	-1.54414	0.000163154
PPFIBP2	-1.40855	0.000165071
ROPN1L	1.63307	0.000165162
CCDC88B	-1.45908	0.00016615
GNA14	-1.04677	0.000166521
IQCC	-1.50161	0.000167422
KIAA1429	-1.60356	0.000167583
NCOA5	-1.14422	0.000168966
SMAD5OS	3.68553	0.000169706
PIM2	1.83887	0.000171406
INTS7	-1.25752	0.000171508
SNX10	-1.10831	0.000171907
OASL	1.07757	0.000172627
ODC1	1.58718	0.00017315
ID3	-1.27146	0.000174124
OTUD3	1.21605	0.000174411
ST8SIA4	-1.64396	0.000175098
TNNC2	1.0609	0.000175543
RRM2B	1.27451	0.00017592
LOC100270746	-1.79266	0.000176129
C12orf45	1.09595	0.00017732
FAM54A	-1.52487	0.000177787
RPUSD2	-1.14466	0.000179285
RPS6KA3	-1.45899	0.000179287
SLC6A10P	2.79264	0.00017942
GPER	-1.61387	0.000181184
LOC388796	-1.08895	0.000182326
VEGFA	1.10808	0.000183482
RDH13	-1.07044	0.000183653
USP35	-1.3258	0.000184765
ZFP64	-2.02619	0.000184888
PBK	-1.32369	0.000185567
C1orf64	-2.03293	0.000187318
FAM196A	6.69995	0.000189072
ABHD3	1.61279	0.000189645
RAP1GAP2	-1.41443	0.000190577
ZNF776	-1.09361	0.000191843
GFRA2	1.79183	0.000194752
AIM1L	-1.15204	0.000195649
FOXL1	1.13495	0.000196012
C11orf54	-1.71677	0.00019673
KIAA0247	1.47403	0.000198615
OXNAD1	-1.59842	0.000198707
CAB39L	-1.45559	0.000198997
PRSS16	-1.63491	0.000200509
CLUAP1	-1.55607	0.000201773
LOC344595	-1.37741	0.000202378
C12orf60	1.39322	0.000202801
DOCK1	-1.64701	0.000203671
C17orf75	-1.7667	0.000204696
C9orf21	-1.45958	0.000205028
MTPAP	-1.23467	0.000205255
NCAPH	-1.82976	0.000208839
POLR1B	-1.8865	0.000209018
UCN	1.45478	0.000209138
WDR47	1.07003	0.00020958
RFNG	1.12109	0.000209699
AASDH	-1.33287	0.000209808
ZNF425	1.45537	0.000210151
ZBTB26	-1.43538	0.000212056
TTLL11	-1.26647	0.000212631
LOC222699	-1.22808	0.000213326
AP4S1	1.04341	0.000215252
ABTB2	1.64705	0.000215493
LPAR5	-2.87551	0.000215644
MBD5	-2.22681	0.0002163
KDSR	1.12151	0.000218917
PLEKHO2	1.92455	0.00022152
JRK	-1.94456	0.000222074
SAT1	1.37442	0.000223532
KCTD20	-1.81628	0.000224463
SIP1	-2.5905	0.000225234
QTRTD1	-1.30588	0.000225571
IFIT5	-1.12697	0.000227237
FSCN1	2.28672	0.000227437
PA2G4	1.45412	0.000227687
C10orf110	1.08151	0.00022817
DOK7	-3.19648	0.000229012
UBE3B	1.6433	0.000230137
CHEK1	-1.32864	0.000230538
ETV7	3.20021	0.000231122
PIK3CB	-1.4341	0.0002317
MOSPD1	1.36768	0.000233079
TTK	-2.13916	0.000233454
LRP1B	-1.03235	0.000234089
MIA	2.66067	0.000234154
C8G	2.41794	0.000235069
IL11RA	1.17073	0.000237257
ARHGAP11A	-1.82765	0.000237561
NFYB	1.07802	0.000237579
EXOG	-1.5756	0.000238749
RHOB	-1.73283	0.000239805
HIST1H3F	1.29925	0.000240919
CHRD	1.20525	0.000241028
PALM3	-1.98872	0.000241849
C14orf109	-1.31909	0.00024376
FLJ39609	-1.36318	0.000247238
GAS6	1.20914	0.000250691
TRIM69	-2.12801	0.000251287
PNPLA3	1.7837	0.000253404
CCDC71	-1.76227	0.00025363
BUB1	-1.57774	0.000253702
TLN2	-1.85731	0.000254521
DCAF4	-1.76524	0.00025465
LUC7L3	-1.62052	0.000255568
STAMBPL1	-1.89524	0.000255691
FLJ39653	-1.2047	0.000257824
COMMD2	-1.592	0.000259362
LCORL	-1.22038	0.000260124
MAP2K3	1.20391	0.000261512
EID2B	-1.85964	0.000261579
YPEL5	1.36925	0.0002619
FZD4	-1.15901	0.000262409
ZFP2	1.66859	0.000265076
ZNF764	-1.19268	0.000265335
CCDC41	-1.3794	0.000265415
NGLY1	-1.32712	0.000265955
PRKAB1	1.27205	0.000266457
NCRNA00120	-1.87464	0.00027099
MANEA	-1.5001	0.000271941
WNT5B	1.56045	0.000273059
RAB22A	1.26161	0.000273065
LOC400027	-1.31516	0.000276771
FLJ20021	-1.07942	0.000277877
KAT2B	1.11	0.000278872
MAGI1	-1.99072	0.000278942
MAFF	1.7021	0.00027914
CCNJL	-2.36619	0.000279826
INTS4	-1.08507	0.000281076
USP31	1.64019	0.00028546
UNKL	1.49412	0.000287054
STARD3NL	-1.17435	0.000287633
SLC30A1	2.19516	0.000288756
LSM14A	-1.20017	0.00028887
SKP2	-1.22269	0.000289282
LOC389458	2.04169	0.000291128
MYLIP	1.15587	0.000291178
CMYA5	-1.7654	0.000291211
GDF15	1.65726	0.000293711
ZNF182	-1.39193	0.000294075
DTL	-1.50365	0.000298592
PRKD3	-2.0182	0.000298692
PEX12	-1.61248	0.00029911
RNF43	-2.51368	0.000299482
EPHX1	2.25948	0.00030034
KCNN4	-1.16579	0.000301342
NLRX1	1.16151	0.000302116
MIPOL1	-1.20136	0.000302382
OXR1	-1.39335	0.000303221
ABL2	-1.66391	0.000303753
HSPA6	1.58918	0.000305508
FANCF	-1.46429	0.000306065
PRPF4B	-1.49412	0.000307627
LOC100133091	2.00521	0.000308261
GINS4	1.65112	0.000309045
DHODH	-1.69989	0.000309439
CCDC96	2.03468	0.000309547
HACL1	-1.14349	0.000310224
ATP1B2	1.14996	0.000310612
PRKY	1.14005	0.000311477
LOC283711	-1.08733	0.000311876
UTP18	-1.68616	0.000315644
SON	-1.30689	0.00031682
TNFRSF12A	-2.408	0.000318152
BLM	-1.93804	0.000318315
ATP8A2	-1.22584	0.000319529
NFKBIL1	-1.10291	0.000319715
TTC5	-1.58864	0.000324959
APOBEC3H	2.22442	0.000325438
TOB1	-1.67151	0.000325792
CCR1	-1.63041	0.000331945
PMS1	-1.13817	0.000335015
ZNF510	-1.41577	0.000335772
PBX2	-1.44409	0.000336442
HSH2D	-1.19912	0.000339058
NOL3	-1.48704	0.000339103
FLJ36840	-1.59241	0.000340312
ORC5L	-1.31791	0.000340715
CXCR4	2.15727	0.000341743
PMAIP1	2.85981	0.000341752
ID2	1.14137	0.000343671
LOC100287005	1.17274	0.000343971
KIAA0586	-1.10755	0.000346689
CNOT4	-1.32138	0.000348613
CCDC150	-1.7524	0.000349975
SEC14L2	1.78136	0.000350245
SGK1	3.03765	0.000351503
ZNF259P1	1.26333	0.000352731
TUBB	-1.66292	0.000355647
SFRS13A	-1.24238	0.000359676
GTF2H2D	-1.82396	0.000360152
SLC24A1	-2.12403	0.000360652
LOC399815	2.30863	0.000361689
GADD45A	2.89984	0.000361839
UBE2D1	1.29841	0.000362982
C2orf54	-3.72538	0.000363176
RIF1	-1.43278	0.000363212
NCF1	2.25676	0.000363706
MKS1	-1.04276	0.000363969
WDHD1	-1.21046	0.000364622
MPP3	-1.15341	0.000364848
LSM10	-1.25922	0.000365739
PIGW	1.24877	0.000367156
C1QTNF3	-1.93069	0.000368546
OSGEPL1	-1.5781	0.000369569
PPP2R2D	2.01759	0.000370412
KIF23	-1.39645	0.000371664
LOC100128822	-1.28838	0.00037184
PTPRE	-1.65991	0.000372415
RPGRIP1L	-1.93102	0.000373633
DFFB	-2.18586	0.000377897
TTC30A	-1.7377	0.000377926
MCM10	-1.49739	0.000378514
tcag7.1307	-2.74022	0.000379945
CSRP2	1.77587	0.000380668
STON2	-1.16282	0.000380885
TTC23	-1.36459	0.000382144
KLF8	-1.20957	0.000382329
CDKN1C	2.01664	0.000382856
MAFB	2.37353	0.000384012
SESN2	2.11654	0.00038499
GLIPR2	1.8346	0.000385564
C14orf28	1.20871	0.000388452
LOC401233	-1.98135	0.000389382
ARPM1	-1.20404	0.000390886
MDM2	1.05026	0.000391302
LOC100130360	-1.78532	0.000391843
CCDC55	-1.17167	0.000392249
FES	2.65574	0.000392957
KIF11	-1.39858	0.000396187
FAM71F1	2.05267	0.000396274
IGSF5	-1.32013	0.00039721
CCDC102A	-1.44976	0.000400655
YY1	1.28882	0.000401091
SWAP70	1.17397	0.00040198
MLEC	1.09801	0.000403087
IQCD	2.24982	0.000405928
SYCE2	-1.00903	0.00041033
SFRS3	-2.49066	0.000413721
RIBC2	-1.24777	0.000414079
CLCN2	1.60335	0.000415875
ASPRV1	1.5488	0.00041818
GMFG	1.40422	0.000419625
ARHGAP8	-1.37675	0.000420092
DEPDC1	-1.57352	0.000420544
ANLN	-1.67698	0.000421484
HOXA7	-2.25125	0.000422074
KGFLP1	-1.03265	0.000423211
RAB37	1.82205	0.000424509
AHRR	-1.4742	0.000425352
NEIL3	-2.55096	0.000425388
P4HTM	-1.16584	0.000426172
CCDC17	1.26005	0.000426306
TICAM1	-2.3432	0.000428041
NUF2	-1.16228	0.00043154
GON4L	-1.70131	0.000432007
PTGER3	-1.05684	0.000432233
DYRK3	-2.73934	0.000433635
POPDC2	1.66165	0.000434398
G2E3	-2.06091	0.000436097
PELI3	1.21701	0.000436559
IL17RB	2.29372	0.000439928
MPHOSPH6	-1.11719	0.000440847
ZNF642	-1.26189	0.000445363
RACGAP1	-1.17134	0.000445814
C9orf109	-1.57704	0.000449371
IL17D	1.59208	0.000449449
ULBP2	2.6943	0.000450765
PDE2A	3.07962	0.000454544
HLA-DPB1	1.14146	0.000456633
RAB36	-1.26907	0.000456829
HEXIM1	1.38034	0.000458761
ENPP5	-1.76413	0.000460204
LYSMD1	-1.27694	0.000462844
ATG4C	-1.50248	0.000463713
LOC728705	-1.80624	0.000464291
PRKX	1.3456	0.000467238
MRPS18B	-1.10326	0.00046815
SMAP2	1.12382	0.00046831
HN1	1.07697	0.000470322
ZNF619	-1.24884	0.000476634
ZNF589	-1.25519	0.000476894
YEATS4	-1.7901	0.000477224
DCUN1D5	-1.17999	0.000478076
C20orf106	2.31868	0.000478723
TMEM27	1.36445	0.000480318
GRPEL1	1.81116	0.000483678
SLC25A19	1.26477	0.000485324
KNDC1	-2.45116	0.000486811
ERO1LB	2.87214	0.000486994
FGFBP3	-1.14846	0.000490534
SH3BP5	-1.32316	0.000491186
LDLRAP1	1.0296	0.000492483
OAS1	-1.56455	0.000494513
SKA3	-1.19872	0.000495218
TIGD1	-1.63065	0.000496233
hCG_1774568	-2.24828	0.000498659
GCH1	1.62323	0.000499226
BCL2L11	1.19842	0.000500323
SLC6A19	1.26869	0.000501537
STK17A	1.13786	0.000501648
LEO1	-1.14407	0.000503856
GPR109B	-1.3739	0.000504158
SIK1	1.34903	0.000505914
LOC646976	2.84047	0.000514431
GIN1	-1.52357	0.000515072
WDR63	1.24776	0.000519266
TIFA	-1.7202	0.000519982
SPEG	-1.48824	0.000521785
ARMC8	-2.07002	0.000522091
BBS5	-2.25432	0.000525724
SPDEF	-1.38421	0.000525921
INTS3	-1.2051	0.000526953
SLC16A14	1.36313	0.000528744
MAP9	-1.63215	0.000530079
FEM1B	-1.05996	0.000530635
LOC642413	1.57505	0.000530927
FIGN	-1.33193	0.000531944
LAMP3	3.18049	0.000533031
SP110	-1.50371	0.000536237
DPYSL4	3.79283	0.000537469
RABGAP1L	-1.06435	0.000540556
N4BP2L2	-1.08436	0.000542406
AP3M2	1.07642	0.000543571
ACOT7	1.15197	0.000545493
EPHB3	1.4058	0.000547045
C7orf53	1.77738	0.000547216
APCDD1	1.06364	0.000548417
HIST2H4B	1.0896	0.000549998
TMEM64	1.14142	0.000550146
DIO3	4.73752	0.000550359
ZMAT3	1.49705	0.000555104
PPM1A	-1.59499	0.000560046
N6AMT1	-1.33947	0.000563497
CTAGE5	-1.70779	0.000568245
KLF10	1.19433	0.000568312
PDS5B	-1.43039	0.000568467
GPR81	-2.20508	0.000568495
ADIPOR2	-1.21284	0.000569127
FZD5	1.36298	0.000570452
NPL	1.77456	0.000570896
TRIM16L	-1.59312	0.000575324
CSRP2BP	-1.14325	0.000575962
DPY19L1	1.13538	0.000577234
RGS14	-1.40633	0.000577977
LRRFIP1	-1.76024	0.000580005
EGLN3	2.33765	0.000585057
IL28RA	-2.11665	0.000585262
COX11	1.04972	0.000585685
MICB	2.01926	0.000596002
VCX2	-1.14042	0.000596136
C9orf110	-1.33472	0.000599752
HERC6	1.2205	0.000601228
CNGB3	-1.90347	0.000603312
KIAA1430	-1.33695	0.000605024
LOC644422	-1.40802	0.000606148
HS6ST1	1.10418	0.000606579
FRMD4A	-1.16024	0.000608606
GEMIN7	-1.55232	0.000612482
PTPRH	2.12173	0.000614739
PRODH	1.50038	0.000617809
FAM55C	-1.25241	0.000619625
ZNF271	-1.36648	0.00062378
RIOK1	-1.26559	0.000623902
CCDC83	-1.6717	0.000624269
HOXB6	-2.77132	0.000624367
FUT10	-1.59493	0.000628599
TGM1	-1.71942	0.000633889
BTBD11	1.10465	0.000633935
FLRT3	-1.36688	0.00063622
C4orf39	-2.32026	0.000637748
CDCA4	-1.08227	0.000638368
SERPINB9	2.53942	0.000641635
C13orf15	5.76407	0.000643616
SQLE	-1.25316	0.000646103
HGS	1.64232	0.000649589
TCHP	-2.01492	0.000650049
CIB2	1.27674	0.000654945
ZNF721	-1.09067	0.000656933
TIPIN	-2.41199	0.000664361
SYTL5	-1.08069	0.000668341
TMC6	-1.37678	0.000668497
CPEB4	1.5768	0.000669178
ZADH2	1.88262	0.000672425
ZNF549	-1.17896	0.000674103
MAT2A	-1.18569	0.000676814
DTWD1	-1.43806	0.000677035
GOLPH3	-1.15003	0.00067719
TPRA1	1.20023	0.000677382
ZMYND15	1.19118	0.000685686
CYLD	1.38105	0.000685827
SPIRE1	-1.14346	0.000686021
NEDD4L	-1.51816	0.000686291
C10orf35	-1.11938	0.000697096
FBN2	-1.0614	0.000697123
BICD1	-1.50684	0.000700348
AVIL	2.04766	0.000700616
ZNF710	-1.44028	0.000700849
C19orf21	-1.81293	0.000701282
PRDM15	2.64071	0.000701502
TUBB4	1.2096	0.000701994
HOXD1	2.29198	0.000702948
GRAMD1C	-1.93886	0.000705388
ARMCX5	-1.4878	0.000710644
HRASLS2	-1.40362	0.000712849
CREB3L2	-1.11983	0.000719172
JAKMIP3	-1.62253	0.000720006
RGS20	2.44905	0.000720267
ZNF222	-1.35059	0.00072551
C7orf46	-1.68938	0.000726107
C15orf52	-2.72692	0.00072667
JAG1	2.13857	0.000726725
CCNF	-1.56941	0.000726737
HSPA2	1.28957	0.000727671
CRY1	1.20673	0.000729319
PPIA	1.281	0.000738676
DCAF8	-1.97382	0.000738691
DST	-1.54047	0.00073895
MRPL50	-1.82604	0.000741363
ARC	5.09766	0.000745757
C2orf27A	1.65301	0.000753911
KIAA1407	-1.63662	0.00075719
NAP1L2	-2.13839	0.000757201
RARG	-1.75611	0.000758313
NOSTRIN	-1.88089	0.000758564
EPHA4	1.56265	0.000759799
GJD4	1.14816	0.000760998
C2CD4C	-1.77368	0.000761373
RNF170	2.43441	0.000764042
RACGAP1P	-1.17361	0.000767909
CLN5	1.11586	0.000769991
POLG	1.11629	0.000770447
DDIT4L	2.21066	0.00077082
CLDN12	-1.69974	0.000774828
PDP2	-1.16691	0.000775616
HIST1H2AL	1.10119	0.000780367
TNFRSF14	1.03919	0.000786947
LOC100289026	2.87919	0.000789881
TJP3	-1.19251	0.000795997
FAM89A	1.31078	0.000796095
GPR180	-1.28809	0.000799831
BCL3	-1.88902	0.000801514
AP3B2	1.50765	0.000804185
YLPM1	-2.19355	0.000807287
TMEM135	-1.15851	0.000807453
RAD54L2	-1.591	0.000807962
CITED4	1.12827	0.000809286
IRX2	1.79625	0.000811364
JDP2	-1.45427	0.000811792
PTAR1	-1.28258	0.00081867
MSL1	-1.26065	0.000819796
ZBTB4	-1.93423	0.000823081
FLJ10357	-1.19373	0.000823984
RRP15	-1.73185	0.000825952
ISM1	1.63074	0.000829916
H2AFX	-1.37461	0.000832844
TTLL4	-1.45248	0.000833187
THNSL1	-1.37823	0.000838694
PWWP2B	-1.2689	0.000839691
IPO8	-1.50314	0.000842675
GORAB	-1.22098	0.000845641
RMND1	-1.18476	0.000846421
C12orf47	-1.25901	0.00084688
SNTA1	1.06376	0.000851475
BICD2	1.35521	0.000853779
ZNF879	-2.01414	0.000857318
POLR2A	1.26743	0.000857535
TMEM184A	-1.5572	0.000860691
ST3GAL5	-1.38563	0.000866108
WDR36	-1.13203	0.000868719
GTPBP3	-1.39117	0.00087059
VGLL1	-1.32606	0.000871541
FASTKD1	-1.81011	0.000872356
C17orf58	-1.3925	0.000873385
TBC1D19	-1.22575	0.00087598
KCNJ8	-1.54638	0.000877078
ID1	-1.7819	0.000879336
SH3TC1	-1.65962	0.00087937
MYO15B	-1.57866	0.000881674
FAM171B	-1.00798	0.000895183
C1orf156	-1.1785	0.000901631
MIB2	1.17819	0.000902251
CAV1	-1.09384	0.000905482
MMP15	1.17739	0.000908256
PELI1	1.10764	0.000911644
AASDHPPT	-1.09641	0.00091337
SMOX	1.28533	0.000917068
IL1R2	-1.2337	0.000920022
EPS8L1	-1.22131	0.000923516
PIGA	-1.38113	0.000923827
THUMPD2	-1.25297	0.00092515
C12orf4	-1.80662	0.000931669
ZMYM6	-1.18649	0.000933611
ATP6V0A4	-1.37971	0.000934269
FPGT	-1.64146	0.000936366
HNRNPM	3.78347	0.000941639
FIGNL1	-1.84121	0.000942929
WIPF2	-1.14137	0.000943387
RFC3	2.12354	0.000945444
ZBTB3	-1.75431	0.00095172
PPP1R3B	-1.51656	0.000952814
ZNF571	-1.36949	0.000957824
IMMP1L	-1.25207	0.000959577
ZNF70	-2.25107	0.000961086
EPN3	-1.70457	0.000967163
HIST1H4F	1.09419	0.000975344
RFESD	-1.54693	0.000978775
GOLSYN	-1.41607	0.000979395
NTN4	2.73827	0.000980933
FLJ13224	2.22961	0.000993338
MAP4K3	-1.20538	0.000994708
E2F7	3.01514	0.00100501
CDC42EP3	2.36112	0.00101495
COL20A1	1.33742	0.00101758
C19orf40	-1.91113	0.00103236
FOXD2	1.07402	0.00104007
POT1	-1.14483	0.00104407
RNF144B	-2.22853	0.00104544
F8	1.11837	0.00104606
TRIM59	-1.24491	0.00105322
SLC46A1	-1.37357	0.00105383
KIAA1530	-1.18671	0.00105484
VWCE	3.21218	0.00105768
C3orf57	-1.44202	0.00106243
PARD6G	1.45928	0.00106646
GBX2	1.83583	0.00106726
NAA15	-1.58218	0.00106771
LOXL1	1.55447	0.00107034
SLC16A9	2.04713	0.0010707
HOXD8	2.31154	0.00107129
PHF21A	-1.81955	0.00107703
ITGA6	1.13941	0.00108398
RBL1	-1.35609	0.00108902
NR2F2	-1.44909	0.00109517
RBM7	-1.4128	0.00110245
RGAG4	2.18522	0.00110994
MBIP	-1.06347	0.00111015
NCR3	3.03801	0.00111188
DCBLD2	1.05211	0.00111287
TSEN2	-2.05141	0.00111404
EPHA2	1.62366	0.00112009
MFSD8	1.16048	0.00112011
NPPC	5.35814	0.00112415
C14orf79	1.23899	0.00112475
C11orf71	-1.42894	0.00112518
PRRG4	1.23984	0.00112846
FOXA1	-1.42155	0.00113345
ADAP2	-1.11344	0.0011349
ZNF138	-1.08924	0.00114015
DLEU1	-1.63098	0.00115993
HNRNPD	-1.2661	0.00116022
SDCBP2	1.36598	0.00116256
SLC16A5	-1.71945	0.00116312
THADA	-1.35883	0.00116689
MAN2A2	1.91273	0.00116771
DHRS3	1.67895	0.00116868
FAM115C	-1.1253	0.0011688
USP30	-1.03993	0.00117272
FGFR3	1.53177	0.00118009
LOC375010	2.741	0.00118075
MLLT3	-1.35098	0.00118604
C17orf67	2.09863	0.00119053
GRHL3	-1.21847	0.00119114
CCDC138	-1.60036	0.00119284
FAM43A	1.14771	0.00119433
ZNF572	-1.19842	0.00119675
CCDC3	4.27811	0.00120038
TUBA4A	1.11101	0.00120782
SNAI1	3.96036	0.00121397
RNF41	-1.31983	0.0012154
GJB2	1.89332	0.00122168
PDE4A	-1.97575	0.00122568
UCK2	-1.10481	0.0012273
RAD51	-1.06891	0.00122937
C7orf68	-1.18863	0.00123252
PRDXDD1P	-1.30299	0.0012385
STON1	-1.69047	0.0012388
SHANK2	-1.84125	0.00124587
FAM120AOS	1.22633	0.00125031
KBTBD6	-1.32463	0.00125481
RAB11FIP5	1.20488	0.001256
ACTA1	4.53285	0.00125683
KIAA0240	-1.19925	0.00126195
SERINC2	1.31291	0.00127928
ASPM	-1.56764	0.00128058
ZNF134	-1.32351	0.00128352
SPSB1	1.62586	0.00128679
IFT172	-1.25511	0.00129786
FZD8	2.25785	0.00130226
REPS1	-1.18423	0.00130386
BANK1	-1.57334	0.00130611
IRX4	-1.27944	0.00130995
PFKFB2	2.14025	0.0013115
UPK2	1.1291	0.00131979
P2RY2	-1.30922	0.00132443
THBD	1.62409	0.00133362
C7orf29	-1.17829	0.00133443
ZNF697	-1.24614	0.00133621
C3orf52	-1.54411	0.00133997
XPC	1.43205	0.00134151
ZSWIM1	-1.70875	0.00134708
CEP68	1.19412	0.00135131
SRCAP	-1.08092	0.00135946
IVNS1ABP	-1.38171	0.00136523
ATF3	4.13964	0.00136775
CKAP2	-1.28869	0.00136986
TMEM158	4.61335	0.00137736
CDH24	-1.12821	0.00138344
AMPD3	1.43044	0.00138956
MAP2K6	-1.15658	0.00138968
LRRN1	1.82857	0.00139242
LOC285696	1.54274	0.00139285
TP63	-3.43064	0.00139358
SOCS4	-1.2816	0.00140256
POLR3H	-1.56503	0.0014083
PPA2	-0.977402	0.00142055
FAM90A1	3.64533	0.00142088
TNKS1BP1	-1.14005	0.00143119
GPR64	1.41299	0.0014313
PPP1R14C	2.70837	0.00143253
CA5A	1.19365	0.00143517
LAD1	-1.2088	0.00143609
CCDC76	-1.45335	0.00143786
TNFAIP2	1.69955	0.00145122
PTPN21	-2.18244	0.00145219
RGP1	-1.34351	0.00145261
MUM1L1	-2.66031	0.00145401
FOXC1	3.33979	0.00146101
PFAS	-1.15183	0.00146814
SSFA2	-1.56816	0.0014702
SERPINC1	3.59893	0.00148003
RAB3IP	-1.36196	0.00148502
PRDM2	1.93816	0.00148575
FOXP1	-1.66132	0.0014862
KIAA1826	-1.21242	0.00148627
LXN	-1.18551	0.00149217
ZCCHC24	1.84951	0.00149535
ZCCHC2	-1.06936	0.00150719
RELB	1.29768	0.00150906
GZF1	1.31097	0.00151271
LOC653391	-1.18732	0.00151834
NEK1	-1.55211	0.00151957
LRFN2	-1.12347	0.00152758
SOX8	1.187	0.00153073
KBTBD8	2.68129	0.00153103
PPP1R10	-1.38055	0.00155019
SNX22	1.71489	0.00155331
HSPA12A	1.40877	0.0015549
C22orf13	1.08354	0.00155706
KIF16B	-1.87326	0.00155972
DTWD2	-1.6652	0.00158153
PBX4	-1.2256	0.00158615
C17orf68	-1.18504	0.00160162
UBE2QL1	1.29371	0.00160893
MDM4	-1.69288	0.0016118
OPA3	-1.17306	0.00161382
KIF18B	-1.64668	0.00161458
ZNF254	-1.13239	0.00161781
HIVEP3	-2.00526	0.00161867
PRUNE	-0.981848	0.00161993
UBE2B	-1.30174	0.00162055
KLRG2	1.47618	0.00162203
BTBD12	-2.92677	0.00162449
TRAF5	-1.30613	0.00163175
RRN3	-1.11624	0.00163561
HSD17B11	-1.27723	0.00163793
SP100	-0.971641	0.001638
C4orf49	3.0122	0.00163847
TXLNB	-2.13283	0.0016388
URB2	-1.41987	0.00164071
FRAT1	1.35896	0.00164804
C3orf33	-1.68305	0.00166013
ERBB4	-1.56508	0.00166762
MXRA7	1.0648	0.00166768
TSPAN9	-1.32571	0.00168012
LOC644656	-1.12166	0.00169048
PANK1	1.10514	0.00169882
MUTED	-1.08378	0.00170054
KIF20A	-1.7096	0.00170572
KIAA1199	1.57137	0.00172423
LEAP2	1.10988	0.00172531
PIM1	-1.65563	0.00173504
CKLF	-1.04529	0.0017353
MAP4K4	1.3063	0.00174109
FAM101B	1.18684	0.00174175
CHRNA3	1.36128	0.00174631
PLEKHG2	-1.71534	0.00176377
HOXA11AS	1.11971	0.0017707
WDR5B	-1.50369	0.0017746
LENG8	1.35243	0.00177738
CTDSP1	-1.54796	0.00178086
C5orf54	-1.5679	0.00178266
ZNF211	-1.06371	0.0017932
SETX	-1.22806	0.00179583
C20orf54	-2.28335	0.00180041
GRPEL2	-1.20979	0.00180383
TTC8	-1.32567	0.00180868
LHX6	-1.48503	0.00181069
PIK3C2B	-1.5331	0.00181348
FZD7	1.48609	0.00181616
KHDRBS3	1.3218	0.00181689
LOC157562	2.73169	0.00181705
INHBA	-1.78513	0.00181817
CCDC87	-2.3699	0.00181896
ARHGAP29	-1.27185	0.00182726
GNMT	1.65978	0.00182762
CUTC	-1.90287	0.00182821
DSN1	-1.20498	0.00184143
BAX	1.20034	0.00187569
MLXIPL	0.993676	0.00187945
FLJ41603	-1.38522	0.00188093
SPAST	-1.16598	0.00188712
CENPN	-1.56603	0.00189986
ZNF575	-1.36206	0.00190486
ING3	-1.18966	0.00190605
RHOBTB2	-1.84444	0.00191546
ZFP36L2	-2.17586	0.00191587
BAIAP2	2.39091	0.00191923
RNF2	-0.955478	0.00193367
LRFN3	-1.74796	0.00193619
OXSR1	1.09562	0.00193812
MGA	-1.33541	0.00194405
RPL22L1	-1.09034	0.00194653
C12orf42	-1.8154	0.00194832
HOXC11	-1.27503	0.00194937
SLC7A5	1.37435	0.0019541
LOC728836	-1.14076	0.00195477
SMEK2	-2.67114	0.00196175
KBTBD11	-1.51097	0.00196503
SCHIP1	1.33731	0.00196725
FBXL6	1.23	0.00197629
C3orf38	-1.37378	0.00198448
LOC339290	-1.16846	0.00199358
E2F8	-2.24617	0.00199535
NRN1L	1.30744	0.00199644
ZNF414	-1.12001	0.00199832
NUP35	-1.33731	0.00199881
TSPYL5	-1.71905	0.00200642
C12orf34	2.13172	0.00201546
LOC729839	-1.44298	0.00201747
ACOX3	-1.24281	0.00203332
ANKRD35	-1.88025	0.00203408
LMCD1	-1.20778	0.00203798
FURIN	1.33309	0.00203996
SPRY1	-1.37381	0.00204508
RAB39B	-1.15998	0.0020695
SPEF2	-1.03306	0.00207973
TCEANC	-1.26384	0.0020867
SMA5	-1.31962	0.00209448
SHISA2	1.50176	0.00211089
LOC153811	-1.17117	0.00211892
SLCO4C1	-1.53753	0.00212845
IL17C	1.13102	0.00214444
JUNB	-1.22259	0.0021477
MRPL15	-1.11717	0.00215114
STX6	1.67342	0.00215932
KLHL23	-1.14874	0.00216627
ZNF432	-1.22854	0.00217326
C17orf97	-1.27165	0.00217943
MPDZ	-1.12085	0.00218132
FBXO4	-1.48263	0.00221101
RAD50	-1.06721	0.00221285
PHLDB2	-1.37258	0.00222009
MX1	-1.60828	0.0022204
CRLF3	-1.27729	0.00222289
SIRPA	3.74245	0.00223261
NUDT9P1	3.61777	0.00224089
DLX2	2.05568	0.00224444
ZNF304	-1.02176	0.0022464
LNX1	-1.52701	0.00225665
NUDT12	-1.24953	0.00226307
PPAN	-1.24716	0.00227479
POLH	2.53174	0.00227763
C15orf42	-1.7286	0.00228626
CTGF	2.66355	0.00229439
ERI1	-1.15985	0.00229636
CHIC1	-1.16215	0.00229942
TROAP	-1.29697	0.00231707
SMPD3	2.70512	0.00233213
PPP1R1A	1.19948	0.00233244
RAD54B	-1.30193	0.00234512
GP1BA	1.14158	0.0023589
C8orf38	2.26351	0.00236936
NOC3L	-1.28961	0.00238104
37681	1.53901	0.0023934
LRDD	1.13619	0.00239866
AFF4	-1.35463	0.00243204
TLR5	1.08281	0.0024326
SMPDL3A	-0.992403	0.00244841
SRGAP1	-0.998213	0.00245929
NUP62	-1.23935	0.00246142
RERG	-1.47242	0.00246838
WDR76	-1.91848	0.00247626
HOXA10	-1.50364	0.00248204
LOC401397	-1.15312	0.00248657
AGAP2	-2.14036	0.00251355
SALL4	-1.80482	0.0025171
GPR161	1.44685	0.00251898
ONECUT2	1.36124	0.00252191
KIAA1432	-1.43235	0.00255385
LAT2	2.07413	0.002573
C4orf19	-2.08842	0.00259153
ZNF680	-1.7795	0.00260042
SGCG	-1.07468	0.00260408
TRMT61B	-1.14983	0.00260948
RARA	-2.56126	0.00262094
ANKRD36B	-1.05783	0.0026484
BAZ2B	-1.22456	0.00264984
PHF20	1.20873	0.00265336
PLCXD1	1.27154	0.0026668
C11orf74	-1.06625	0.00267122
LRRC17	2.35028	0.00268588
VPS54	-1.13906	0.00269329
MNS1	-1.5303	0.00270806
ZNF189	-1.26013	0.00270987
ADNP	-1.86455	0.00271606
FAM90A7	2.50737	0.00272098
NSUN6	-1.47206	0.00274164
ATXN1	-1.27245	0.00275392
MED7	-1.4293	0.00276812
C1orf216	-2.02404	0.00279373
KCNG3	1.19711	0.00279632
AREG	-1.13189	0.00279635
UBE2C	-1.27015	0.00280251
C1orf112	-1.15049	0.00281378
UBOX5	-1.28041	0.0028254
HJURP	-1.40324	0.00284476
HCLS1	1.16178	0.00285486
DHRS2	1.62078	0.00286508
CXXC4	-1.12138	0.00287554
HMCN1	-1.21977	0.00287934
AMIGO3	2.36499	0.00288583
RGS2	3.42529	0.00291203
CHCHD7	1.08968	0.00292506
HLA-L	1.14944	0.00293379
RAPH1	-1.46082	0.00293492
LOC100129104	1.19225	0.002937
PITPNC1	1.55866	0.00293996
FGF18	1.74287	0.002948
SLC19A1	-1.3742	0.00295384
PRRT3	-1.95202	0.00296431
CDK12	-1.32958	0.00302582
KIAA1549	-1.72596	0.00304656
TNFRSF11B	-2.9065	0.00304694
RBM24	1.79473	0.00305183
IGSF9	-1.16891	0.00306429
ZNF37B	1.16325	0.00308337
PSMG3	-1.07584	0.00308802
DACT3	1.2238	0.0030942
SCAMP1	-1.49812	0.00311693
LMNB1	-1.23787	0.00313673
ZNF678	-1.09837	0.00313729
TTC22	-1.51578	0.00317286
ZNF567	-1.40558	0.00318107
SYNM	2.00513	0.00319557
MCF2L	-1.12034	0.00320801
RNU12	1.19489	0.00322585
DHDH	2.23251	0.00322876
P4HA2	1.28281	0.00324676
GGTA1	1.72602	0.00325594
HSPA4	1.50143	0.00325693
CYP26B1	-2.78924	0.00327353
ARG2	2.85815	0.00329939
BCAN	-3.115	0.00330054
USP6NL	1.91709	0.00330979
ANK1	2.91449	0.00335903
ERC2	-1.53168	0.00335991
C1orf135	-1.05695	0.00337495
MCM3APAS	-1.50929	0.00340385
DMD	1.0956	0.00342993
KIF14	-2.24587	0.00347095
LOC100129781	-1.55459	0.00352288
PXN	-1.04721	0.00352713
HPDL	-1.70713	0.00354698
DUSP5P	1.583	0.00354888
HEATR3	-1.48492	0.00356042
C8orf33	1.09099	0.00357557
USP15	1.14166	0.00358701
ARL11	-1.06521	0.0036287
FBXL2	-1.09213	0.00365805
CASP8	-1.75644	0.00366341
NPTX1	4.88119	0.00369166
LOC390595	1.66463	0.00369297
PML	3.04274	0.00370079
GJB3	-1.62885	0.00373709
DLC1	-1.04092	0.00378299
LOXL3	-1.58783	0.0037943
ZNF492	-1.34554	0.00379446
DFNB31	1.05028	0.00384389
KCTD12	1.31654	0.00385148
BAGE	-1.0171	0.00385741
MYCL1	1.06526	0.00389044
HIST1H3J	1.0626	0.00391133
ZNF121	-1.15378	0.00393305
KBTBD3	-1.97484	0.00394335
LOC440792	1.28033	0.00394959
ADCY5	1.23124	0.00395277
RAB30	-1.60818	0.00398957
METT5D1	-1.34402	0.00402524
TNXB	2.73877	0.0040836
TTC26	-1.01868	0.00409861
NTN1	2.40946	0.00410151
LOC338620	1.20648	0.00414337
BPTF	-1.98967	0.00416648
UBXN8	-1.14749	0.00419194
MTERFD3	-1.41192	0.00420201
INTS2	-1.22221	0.00423878
EGR1	1.6336	0.00423953
HAS3	1.52753	0.00428175
TLX2	1.06416	0.0042867
C18orf54	-1.25993	0.00430997
INTU	-1.06189	0.0043207
ZNF720	2.01986	0.00433703
RABL3	-1.25572	0.00434953
NOL10	-1.12888	0.0043607
TRIM47	-1.23394	0.00436665
SLCO4A1	1.42802	0.00440944
LOC645277	2.05575	0.00441394
PACSIN1	-1.57818	0.00442884
FPGS	1.22709	0.00443532
PER3	-1.50358	0.0044521
C12orf11	-1.31585	0.0044523
ZNF529	-1.65552	0.00447061
CEP55	-1.13936	0.00447854
RPTOR	-1.45422	0.004501
PIGZ	1.21946	0.00452125
LPIN1	-1.32352	0.00456405
RPP40	-1.09097	0.00456713
CDR2L	1.1253	0.00456965
NEDD9	-1.78537	0.00460551
TP53BP1	-1.26421	0.00460909
RXRA	-1.32883	0.00462283
AOC3	2.06437	0.0046281
INPP5D	2.26598	0.0046344
SMTNL2	2.30836	0.00464125
ARAP1	-1.27404	0.0047221
FGF7	-1.00981	0.00472923
DUSP2	-1.35071	0.00476027
TAF3	1.39259	0.00481227
BCL2	-1.10087	0.00482295
NPAT	-1.15773	0.00483439
F2RL1	-1.38053	0.00489392
LOC400986	-1.19729	0.00490909
CEP290	-1.36252	0.00491748
ALS2	-1.27698	0.00492482
KIAA1804	1.7604	0.00493704
RNF122	2.16025	0.00495064
MYCN	-1.47455	0.00497771
SETD4	-1.12665	0.00500683
SNRK	1.45758	0.00505888
PITX2	-1.24839	0.00505986
EFS	-1.22129	0.00506215
TRIM68	-1.31125	0.00507872
KIAA1522	-1.33279	0.00508871
PPARG	-1.05043	0.00511924
NOTCH1	2.30859	0.00512939
KIF13A	-2.09905	0.00515943
PAQR8	-1.83966	0.0051766
ZMYM3	-1.17393	0.00518914
ZNF654	1.18986	0.00521898
MAF	1.66482	0.00522179
GUSBP3	-1.34643	0.00523124
TNFSF9	0.964545	0.00524751
RPRD1A	-1.03392	0.00525673
C8ORFK29	1.11225	0.0052644
WDR35	-1.47325	0.00527486
UBL4A	-1.28148	0.00532972
SLC47A1	1.57535	0.00533574
FBXL16	-1.3462	0.00539911
LOC100131053	1.19192	0.00540099
SLTM	-1.11225	0.0054303
OR11A1	1.33324	0.00543546
LRP8	-0.951236	0.00545046
LOC729991	-1.18836	0.00554475
SLC8A3	2.60747	0.00559324
HSD11B2	1.38242	0.00565455
PDCD11	-1.1373	0.00567166
EDEM1	1.21525	0.0056731
LOC344887	-2.21042	0.0057197
BRS3	-0.965351	0.00579177
OXTR	-1.6954	0.00580227
PPRC1	-1.13584	0.00586072
WDFY3	-1.10967	0.00589888
GDNF	3.23927	0.00595414
PKP1	-1.76829	0.0059712
MRPL3	-1.05985	0.00608341
NIPBL	-1.13665	0.00608424
ZNRF3	1.3894	0.00608507
CELF6	2.19319	0.00609302
IL21R	-1.11827	0.00610311
INCENP	-1.17064	0.00612582
EIF4A2	-0.978229	0.00612682
EXOSC2	-1.1753	0.0061514
KLK9	1.18243	0.00615336
PBX1	-1.35281	0.00615729
NXN	1.08468	0.00616076
EDN2	1.05027	0.00617215
IRS1	-1.0218	0.0061836
SOBP	-1.17516	0.00627729
E2F2	-1.6123	0.00629151
ZNF22	-1.34679	0.00632337
LOC100130967	-1.27684	0.00634534
CCDC132	-1.09789	0.00634766
NOTCH2NL	-1.09116	0.00635291
MYO1B	-1.11788	0.00641389
AHNAK2	2.29741	0.00647384
CHST6	1.90365	0.00648142
FLJ37035	-1.21981	0.00655131
PRR11	-1.12057	0.00663057
NAV2	-1.47839	0.00664261
BBS7	1.11852	0.00665241
KIAA1586	-1.12302	0.00666309
UNC5B	2.6054	0.00671222
ZNF461	-1.41893	0.00672277
OBFC2A	-1.20871	0.00673121
ETNK1	1.09666	0.0067673
PLAC8	1.28584	0.00677738
GBP3	-2.09199	0.00679529
MGC16121	-2.10842	0.00679761
CXCL12	1.82939	0.00682265
IL20	-2.21211	0.00682319
MAD2L1	-1.26034	0.00695672
RTKN2	-1.03295	0.00695841
C10orf78	-1.10435	0.00697703
ZNF323	-1.13439	0.00698326
YTHDC2	-1.37208	0.00703506
ARNT	-1.16097	0.00703817
RIMBP3	-1.15266	0.00704733
MOBKL2A	-2.0647	0.00708759
L3MBTL3	1.78982	0.00714368
ZNF777	1.15332	0.00716354
VDR	1.27573	0.00743865
PLEKHG3	-1.29455	0.00748758
FAM78A	1.46758	0.00750107
EGR2	3.76864	0.00751624
RAB33B	0.995716	0.00753514
ABHD10	-1.24334	0.00764863
ANKRD22	-2.73752	0.00771105
IGF2	1.24272	0.00778847
NFATC2	-1.49877	0.00783151
CYP1B1	1.69731	0.0081069
AKAP9	-1.67152	0.00810967
ESPL1	-1.12065	0.00828649
CDCA7	-3.11444	0.00829235
SLC7A11	-1.48045	0.00831723
KIAA0562	2.13753	0.00832634
TGFA	2.00375	0.00842301
FAM22A	1.81193	0.00845566
ZBTB8A	1.24792	0.00845629
CDH11	-1.43328	0.00853748
TOR3A	1.19508	0.00857797
FOXQ1	2.46952	0.00862894
SLC6A14	-1.66788	0.0086591
NF1	-1.18799	0.0086945
LPP	-1.27743	0.00873286
FLJ90757	-1.09767	0.00878348
MDC1	-1.18956	0.00878549
RANBP6	-2.52203	0.00879688
CTNND1	-1.06734	0.00885893
ANKRD26	-0.993186	0.00898256
C2	1.50275	0.00915163
IRAK1BP1	-1.37975	0.00936086
HINT3	-0.967227	0.00936884
TTC33	-1.03805	0.00939356
RBPMS2	2.46345	0.00958215
N4BP2L1	1.46582	0.00974093
SLC6A13	2.02132	0.00976778
ESPNL	1.54995	0.00977195
ZNF628	-1.11604	0.00982117
UPP1	1.44641	0.00983681
RASAL2	-1.61901	0.00990701
CARD10	-1.11948	0.00991614
ZC3H4	-1.41689	0.00996593
GXYLT1	1.26462	0.00999595

## Sheet: S4. doxo.tnf
S4. List of differentially expressed genes in response to the treatment with doxo.tnf
geneSymbol	log2.FC	t.test.pval
NUAK2	4.236	1.15989e-11
AEBP1	-2.86828	1.26981e-09
APOL2	1.86242	3.96111e-09
KCNE2	4.04156	1.95201e-08
EMP2	-1.70129	2.59797e-08
LOC646626	2.07947	3.1199e-08
FAM43A	2.02962	4.0655e-08
RDH10	2.10897	4.43288e-08
INPP1	3.02449	6.30928e-08
CLDN4	-1.91464	8.32874e-08
GLS	3.09961	9.28032e-08
MUM1	-1.52392	1.00503e-07
AGBL5	1.96105	1.20577e-07
EDA	-1.76149	1.40663e-07
JAG1	2.35799	1.42414e-07
CCDC75	-2.22827	2.05375e-07
MRPS6	1.81955	2.13465e-07
ZNF165	-2.78903	2.83232e-07
SUSD4	2.06416	3.10139e-07
CXXC5	-2.22767	3.28068e-07
ZFP2	2.5199	3.59785e-07
DLGAP5	-2.59364	3.67345e-07
S1PR5	-2.78257	3.80198e-07
SDCBP	2.49233	3.93405e-07
KBTBD8	3.42148	3.9443e-07
MRPS31	-1.60607	4.28603e-07
ESRP1	-2.16738	5.36454e-07
CEBPB	1.77258	5.68608e-07
PARP2	-2.78695	5.83389e-07
TTC39A	-1.51336	5.84919e-07
C8orf38	3.07583	6.79277e-07
CDC20	-1.59269	7.21412e-07
CARD8	-1.735	7.64147e-07
TNFAIP3	5.63656	8.59305e-07
ALAD	-2.11586	8.6171e-07
MAGEF1	-1.71324	8.75723e-07
PSRC1	-3.93667	9.2827e-07
TNFRSF1A	-1.81688	9.58344e-07
SIK1	2.10609	1.13442e-06
ZNF839	-2.56101	1.23568e-06
REV1	-1.55248	1.24086e-06
MET	-2.96661	1.25248e-06
CENPI	-2.94613	1.39005e-06
CSTF2T	-2.49935	1.39182e-06
TARS2	-2.82627	1.44156e-06
RNF214	-1.87488	1.47242e-06
LOC100132815	-1.84486	1.55339e-06
CYP2U1	-2.39799	1.60843e-06
COTL1	3.19809	1.67241e-06
EPHA4	1.89774	1.78911e-06
RGS3	-2.74	1.8135e-06
PHF17	-3.0181	1.9308e-06
ARMCX1	-2.3323	1.98541e-06
NDC80	-3.58079	2.03001e-06
PCDHB8	-1.99722	2.06815e-06
VWF	2.20584	2.09981e-06
ATF2	-2.53747	2.24346e-06
IGFALS	2.08769	2.27213e-06
AFAP1L2	-3.82538	2.28072e-06
TGFB2	-2.203	2.28266e-06
ACSF3	-2.17243	2.37206e-06
SGEF	-2.00754	2.39838e-06
WIBG	-1.95263	2.41027e-06
CYHR1	-1.56597	2.44163e-06
KANK3	1.97955	2.49404e-06
NEK3	-2.60423	2.49729e-06
PPWD1	-1.66766	2.5139e-06
GRB14	-1.67781	2.53676e-06
OXR1	-2.24276	2.70051e-06
C12orf65	-2.62249	2.70552e-06
THAP8	-2.20781	2.71313e-06
TMPRSS13	-1.96293	2.74868e-06
MMP15	1.9616	2.77202e-06
TMEM177	-2.53393	2.821e-06
ANKRD34A	-2.96116	2.8387e-06
C20orf4	-1.59695	2.98479e-06
PIGM	-1.93645	3.03534e-06
TGFB3	-2.52077	3.20875e-06
HLTF	-2.0947	3.22748e-06
FBXO16	-2.10669	3.2916e-06
ZNF114	-2.45841	3.33332e-06
IKZF2	-2.94938	3.47757e-06
PVRL4	-3.26058	3.49213e-06
GKAP1	-1.81463	3.54622e-06
GGPS1	-1.59699	3.63366e-06
C1orf25	-1.7922	3.6482e-06
METTL5	-2.14552	3.84473e-06
NAA40	-2.26043	3.96288e-06
GALNTL4	1.80758	3.99826e-06
SDC2	1.84816	4.40519e-06
PRR15L	-2.82527	4.44347e-06
CITED4	1.79463	4.52774e-06
PHF14	-2.11315	4.70219e-06
SUOX	-2.39019	4.75466e-06
LOC254128	-2.31141	4.94639e-06
C10orf4	-1.67264	5.13611e-06
PIF1	-2.73566	5.13967e-06
TMCC2	2.10386	5.18996e-06
COL12A1	1.97783	5.31432e-06
CYP2J2	-1.68559	5.3854e-06
LOC339803	-2.25036	5.47559e-06
CDYL2	-2.37219	5.52948e-06
CORO2A	-1.96612	5.73924e-06
CLTCL1	-1.95302	5.779e-06
FAM50B	-2.33714	6.06345e-06
ROPN1L	2.2516	6.28839e-06
MFSD6L	-3.5219	6.28901e-06
SPATA18	1.77122	6.32353e-06
ZNF235	-1.7124	6.43842e-06
CCDC9	-1.79849	6.58049e-06
ESPNL	2.01735	6.71787e-06
CRIM1	2.6714	6.90053e-06
HMMR	-1.78316	6.9764e-06
NHLRC3	-2.77466	7.04506e-06
C20orf177	-1.74141	7.26872e-06
PELI3	1.80882	7.35571e-06
PLA2G3	-2.37646	7.43686e-06
SENP1	-1.74599	7.56397e-06
DDX17	-2.38225	7.73e-06
CAPRIN1	-1.69129	7.75677e-06
FRMD4A	-1.65657	7.76375e-06
KAT5	-1.67136	7.99056e-06
INPP5D	2.71512	8.00433e-06
NUDT7	-1.81951	8.06847e-06
WDR75	-2.03742	8.18549e-06
C1orf211	-1.92756	8.20035e-06
DNAJC14	-2.11806	8.20074e-06
ENO2	-1.78609	8.22067e-06
PIBF1	-1.79667	8.27396e-06
DHFRL1	-1.84182	8.51288e-06
C2orf74	-2.80327	8.55357e-06
USPL1	-2.13694	8.57403e-06
KIF18A	-2.95114	8.57988e-06
TMEM55B	-1.54056	8.89536e-06
CYLD	4.26783	8.96986e-06
SLC5A5	2.59599	9.00567e-06
KBTBD7	-2.35295	9.02244e-06
ZNF691	-2.61549	9.19358e-06
APOL6	2.66547	9.34232e-06
ZRANB3	-1.69016	9.36835e-06
PIGW	1.9105	9.40978e-06
ADIPOR2	-1.74561	9.54008e-06
ARMCX6	-1.71699	9.78778e-06
ARHGEF19	-1.73814	9.85958e-06
CREB3L4	-2.58407	1.01866e-05
MMP16	-3.00908	1.02274e-05
YIF1B	-4.11861	1.0267e-05
DCLRE1A	-3.42482	1.03463e-05
ANKRD5	-1.64961	1.03579e-05
RIOK2	-2.50071	1.06361e-05
SETDB2	-1.72464	1.08026e-05
CCDC127	-1.87181	1.08601e-05
SULT2B1	-1.72034	1.09283e-05
XBP1	-1.66959	1.09459e-05
SAMD11	-2.03357	1.12111e-05
ZNF449	-2.34408	1.12147e-05
DNAJC17	-1.83848	1.13212e-05
LIPH	-2.6774	1.1418e-05
CENPC1	-1.75425	1.14902e-05
C2orf15	-2.87128	1.15086e-05
CYP4B1	2.6772	1.19475e-05
PATZ1	-2.07828	1.22168e-05
DUS2L	-1.54639	1.25733e-05
VANGL1	-1.56403	1.25806e-05
SUV39H1	-1.73975	1.27654e-05
LOC389834	-1.64141	1.28076e-05
ZNF184	-2.62098	1.28656e-05
PHLDA1	1.7683	1.29695e-05
ZNF512	-2.0084	1.30644e-05
FAM69B	-1.81135	1.33109e-05
OVOL2	-3.66678	1.35702e-05
FAM83F	2.04644	1.35738e-05
THEM4	-1.77051	1.36582e-05
CDCA3	-1.61602	1.40133e-05
LRP12	2.19685	1.4174e-05
RRP1B	-2.15539	1.43614e-05
ZNF280D	-2.02488	1.44845e-05
LIPT1	-1.73198	1.46799e-05
PHF6	-1.91331	1.47649e-05
TBC1D30	-2.71674	1.48343e-05
JAGN1	-2.06525	1.51898e-05
LOC728875	-1.76133	1.52625e-05
ZNF841	-2.0189	1.52818e-05
KIF15	-2.33442	1.53151e-05
TRIB3	-2.0077	1.5323e-05
OSBPL9	-1.93487	1.56655e-05
HSH2D	-2.02004	1.57633e-05
LOC728855	-2.08435	1.60981e-05
TMEM116	-2.20533	1.61003e-05
ZNF225	-1.79543	1.61111e-05
TRAF3	2.84058	1.61388e-05
NAT8L	1.87689	1.62188e-05
MPHOSPH9	-2.55853	1.63396e-05
B3GALT4	-1.83792	1.6495e-05
CASP9	-1.83926	1.65289e-05
PDS5B	-1.89461	1.65348e-05
TK2	-1.53879	1.68756e-05
ZNF565	-1.81753	1.71248e-05
C8orf85	-2.1641	1.72127e-05
ZNF473	-2.12907	1.72474e-05
TOE1	-1.99126	1.75516e-05
SNX14	-1.53608	1.75652e-05
NGEF	-2.46788	1.77115e-05
ZFP1	-1.87945	1.82945e-05
CLDN3	-1.94095	1.84114e-05
C1orf21	-1.7969	1.87551e-05
FZD5	2.01076	1.87978e-05
COL20A1	1.91848	1.88427e-05
C3orf75	-1.91222	1.90003e-05
BMPR1B	-2.53305	1.91308e-05
NFKBIE	2.47799	1.92962e-05
GNB1L	-2.65886	1.95046e-05
KAZALD1	-2.15023	1.95359e-05
CANT1	-1.51436	2.00487e-05
TBC1D25	-2.08598	2.05605e-05
KLHL5	2.28908	2.06541e-05
ZNF45	-2.51602	2.13644e-05
ZNF624	-1.7137	2.17228e-05
TMEM125	-2.10786	2.18086e-05
SLC16A14	-1.66765	2.18405e-05
FBXO27	-1.79631	2.23112e-05
NCAPG	-2.0624	2.24123e-05
C3orf31	-1.59148	2.25019e-05
C1orf210	-2.54019	2.27584e-05
CTH	-1.72526	2.27647e-05
VPS26B	-1.77398	2.27949e-05
SERPINB8	2.20309	2.29082e-05
ALKBH2	-1.90196	2.30187e-05
SLITRK6	-4.75882	2.31008e-05
C14orf102	-1.97795	2.31703e-05
UBE2T	-1.99278	2.34792e-05
GJB2	4.92283	2.36349e-05
FAM63A	-2.65686	2.36725e-05
FUT1	-1.64459	2.39913e-05
TTC32	-1.8772	2.40159e-05
PPOX	-1.69278	2.46205e-05
EXO1	-1.81695	2.46457e-05
UPP1	3.46304	2.46478e-05
FUT9	-1.67953	2.48212e-05
CNKSR3	2.38123	2.49922e-05
NFE2	-3.7299	2.51495e-05
GTF2H4	-1.6796	2.52324e-05
KRTAP4-1	-3.03551	2.53547e-05
LCP1	-1.58774	2.53683e-05
WFDC2	1.81253	2.57101e-05
DDX19B	-2.01619	2.61162e-05
ATP6AP1L	-2.80303	2.6154e-05
GTF3C3	-1.95154	2.71022e-05
BRIP1	-2.45918	2.71323e-05
TRIM21	1.81496	2.7573e-05
GLRA3	-2.62093	2.78292e-05
CXorf42	-1.52708	2.9254e-05
EXOSC8	-1.89841	2.93926e-05
SPIN2B	-1.68051	2.98597e-05
CDC73	-1.98583	2.98815e-05
LRRC20	-2.34126	3.00535e-05
ZC3H14	-1.63163	3.00591e-05
FAM46B	-1.74068	3.05602e-05
SLFN5	2.06914	3.07885e-05
C16orf74	-1.79882	3.07934e-05
GPR39	-1.51283	3.09917e-05
KIFC1	-1.55383	3.13817e-05
SNX10	-2.74885	3.13965e-05
RNF219	-1.84739	3.19738e-05
HSD17B11	-2.5401	3.20242e-05
NRF1	-2.11449	3.2697e-05
TTLL1	-1.58344	3.3153e-05
CKAP2L	-2.86822	3.4058e-05
TRAF3IP2	-2.3976	3.43206e-05
ASB13	-2.62071	3.43438e-05
SLC38A1	-1.94334	3.47273e-05
HIST1H4C	-1.89089	3.4825e-05
IL20RB	-1.62593	3.52558e-05
HIST1H4B	-1.64239	3.55661e-05
CREBZF	-1.63668	3.58149e-05
DPY19L1P1	-1.75149	3.5935e-05
C15orf23	-2.31914	3.61372e-05
GPRASP2	-1.6148	3.63796e-05
MID1	-1.90082	3.6406e-05
NUDT16	-1.7133	3.73579e-05
RAD18	-2.11397	3.75921e-05
BUB1B	-3.89113	3.85176e-05
SPC25	-3.16566	3.87526e-05
GCNT1	-2.92161	3.88994e-05
ZC3HC1	-1.64532	3.92274e-05
GPSM2	-2.28612	3.93295e-05
MSL3L2	-1.53182	3.93679e-05
LOC730091	-1.528	3.95601e-05
ZKSCAN3	-1.96448	3.99969e-05
ZSCAN20	-2.28235	4.01772e-05
MND1	-1.55443	4.0226e-05
CWC22	-1.64609	4.07371e-05
KATNAL1	-2.37575	4.08598e-05
FILIP1L	-2.6229	4.0972e-05
TEX19	-2.74528	4.1118e-05
C6orf182	-2.46957	4.15044e-05
CEP97	-1.79772	4.15346e-05
MAF	1.9184	4.19251e-05
ZFP112	-3.56841	4.21581e-05
DCTN4	-1.50753	4.2454e-05
CXCR7	-3.10879	4.26945e-05
SYTL5	-2.21763	4.27877e-05
STK31	-1.57207	4.29561e-05
C21orf67	-1.87773	4.29651e-05
ENPP4	-2.04215	4.30363e-05
PRMT6	-1.75787	4.40068e-05
PMP22	-3.44908	4.42774e-05
AIM1L	-2.18588	4.45175e-05
ZNF271	-1.79731	4.45793e-05
MCM9	-1.83096	4.45948e-05
DISC1	-1.61025	4.48252e-05
CBX8	-1.60439	4.50101e-05
TMEM55A	-2.02901	4.51287e-05
MOCS1	-2.3047	4.55624e-05
ANKMY2	-2.01828	4.56454e-05
FAM102B	-1.77453	4.58224e-05
DKK1	-3.20503	4.59073e-05
LOC145837	-3.23024	4.63852e-05
NUCB2	-1.84022	4.64122e-05
GABPB1	-1.68982	4.66332e-05
KCNN4	-2.03985	4.66608e-05
PRIM1	-2.77932	4.70595e-05
TMEM79	-2.00085	4.81969e-05
ZNF136	-1.64298	4.82442e-05
ZC3H10	-2.10629	4.82805e-05
UBA5	-2.14626	4.83593e-05
HNRNPA1L2	-1.65225	4.87028e-05
ST8SIA4	-2.64804	4.95079e-05
IPP	-1.7806	4.97639e-05
DUSP4	-1.52773	5.07093e-05
ZNF692	-2.35072	5.10591e-05
C18orf1	-2.07415	5.12083e-05
LRFN2	-2.30795	5.15672e-05
BTG2	2.40997	5.20501e-05
TTC25	-1.97269	5.2174e-05
SLC25A40	-2.18169	5.22159e-05
CALHM2	-3.37529	5.28494e-05
NAIP	-2.08677	5.31488e-05
EPAS1	1.8719	5.32748e-05
RMND1	-2.36821	5.35378e-05
EXOSC9	-2.05522	5.40336e-05
MSH2	-1.61307	5.41167e-05
GFPT2	6.24726	5.43875e-05
AQP11	-2.24387	5.45065e-05
ZNF780A	-2.21961	5.45427e-05
BRWD1	-1.87851	5.46785e-05
SOCS2	-2.82135	5.48096e-05
NIF3L1	-1.58719	5.54509e-05
CDCA7L	-2.64664	5.55931e-05
SKA1	-2.72511	5.58592e-05
POLD3	-2.15153	5.61242e-05
B3GNT8	-1.74468	5.73248e-05
PEX14	-1.8918	5.73976e-05
LIN7A	-2.16886	5.74683e-05
CSTF1	-1.74048	5.77822e-05
FLJ20021	-1.75786	5.78797e-05
MALL	-2.35383	5.82333e-05
STARD3NL	-2.32306	5.86463e-05
C8orf83	-1.79985	5.87339e-05
RFXAP	-3.12351	5.90881e-05
GTSE1	-1.53088	5.9167e-05
KIAA1377	-1.99821	5.98037e-05
RFC4	-2.02861	5.99037e-05
NEK2	-2.4642	6.01343e-05
C14orf106	-3.01345	6.0545e-05
MMADHC	-1.70192	6.06983e-05
VPS72	-2.15857	6.10495e-05
OXNAD1	-1.62472	6.20909e-05
ERCC6L	-2.70045	6.30844e-05
ERO1LB	3.58038	6.33484e-05
RDX	-1.95931	6.35299e-05
POLK	-3.12166	6.42559e-05
NAPEPLD	-1.53787	6.44186e-05
RAD51L3	-1.72788	6.48197e-05
SETDB1	-1.57853	6.51962e-05
KLHL35	-1.61806	6.53229e-05
GNA14	-1.65756	6.5401e-05
VMAC	-1.73921	6.57146e-05
RTCD1	-1.60769	6.62357e-05
RHOBTB3	-1.73082	6.65038e-05
PCDH1	-1.98772	6.70357e-05
FNDC3B	2.08233	6.70917e-05
CEACAM19	3.39121	6.71904e-05
ZMYM5	-1.64557	6.73624e-05
GPX8	-5.00537	6.83492e-05
C13orf34	-2.38604	6.83691e-05
THYN1	-2.37884	6.8988e-05
MACC1	-1.92202	6.92421e-05
DST	-2.34061	6.99425e-05
ZNF639	-1.94785	7.03609e-05
LOC389831	-2.41582	7.05096e-05
PML	1.80777	7.06582e-05
MPHOSPH10	-1.75013	7.1305e-05
IFI30	2.29738	7.13336e-05
KIAA0247	2.01418	7.14678e-05
PBK	-2.4174	7.24607e-05
SLC13A3	2.06985	7.28868e-05
WDHD1	-2.42872	7.3179e-05
PLK1	-2.7406	7.36743e-05
LOC100170939	-1.63604	7.48864e-05
C6orf97	-1.85243	7.55833e-05
TRAIP	-2.11593	7.60029e-05
ALPK1	-1.76473	7.61372e-05
DYRK4	-1.72626	7.68403e-05
DYNC2H1	-2.15861	7.69042e-05
TPX2	-2.10816	7.72726e-05
CHEK1	-1.62069	7.73993e-05
P4HTM	-2.62837	7.77358e-05
DIRAS1	-2.09429	7.83035e-05
MKS1	-1.66072	7.84418e-05
ZMYM1	-2.6099	7.85981e-05
PPA2	-1.85019	8.06857e-05
RAB27B	-3.31947	8.08846e-05
RTN4IP1	-1.64184	8.19244e-05
MINA	-1.80704	8.23073e-05
PYROXD1	-2.76334	8.25473e-05
PIGB	-2.13481	8.26112e-05
IL17RE	-1.52517	8.33914e-05
CXorf50	-1.59654	8.38712e-05
MANEA	-3.11516	8.39251e-05
CCNA2	-2.48024	8.4094e-05
DNAJC22	-1.97965	8.44404e-05
KLHL9	-2.41473	8.47591e-05
ZNF643	-2.82437	8.49696e-05
ECT2	-1.53426	8.58596e-05
ADAMTS9	-3.37195	8.62541e-05
PIK3CB	-1.74813	8.64215e-05
PWP1	-1.57115	8.69913e-05
DOCK11	-1.70246	8.72533e-05
TNFAIP8L1	-2.24681	8.73513e-05
IGSF5	-3.10323	8.78554e-05
RSAD1	-2.04332	8.96353e-05
EIF2C4	-1.69679	8.96615e-05
NFKBIL1	-1.84321	9.0773e-05
LYRM2	-1.56724	9.07886e-05
SKP2	-2.5293	9.12964e-05
C2	2.55883	9.13134e-05
RBM23	-1.68105	9.18033e-05
SOX8	2.27074	9.19835e-05
LOC344595	-2.33995	9.26686e-05
ZNF438	-1.93732	9.29113e-05
CENPA	-2.51976	9.32641e-05
C22orf40	-1.68583	9.33175e-05
ITGA2	-2.27131	9.47493e-05
BDH1	-2.09944	9.52228e-05
SPEF2	-2.5802	9.57795e-05
RGS17	-1.89124	9.61752e-05
ZNF248	-1.97856	9.62194e-05
THAP6	-2.36111	9.63041e-05
USP31	2.31204	9.77924e-05
KIAA0232	-1.67981	9.82455e-05
MMACHC	-2.643	9.84466e-05
CDC25C	-1.79037	0.000100524
ZNF189	-1.52791	0.000102373
KLF8	-2.09633	0.000102681
WRN	-1.581	0.000103143
HNRPDL	-2.54814	0.000104751
ARMC7	-1.71469	0.000105088
TRIM47	1.99104	0.000106151
KIAA1429	-2.20328	0.000106383
ZNF182	-2.29857	0.000107091
KIF23	-2.02647	0.00010722
NME7	-2.08409	0.000107373
SMPDL3A	-1.89803	0.000108107
ZKSCAN5	-1.6386	0.000110675
PMS1	-1.77262	0.000110719
ZNF193	-2.24011	0.000112282
PELO	-1.58802	0.000112563
C11orf54	-1.88978	0.000112617
DYX1C1	-2.7131	0.000112846
RNF8	-1.96508	0.000113391
FBXO17	-1.53922	0.000113634
ZNF226	-1.71532	0.000114222
ZNF776	-1.62472	0.000114725
BUB1	-2.4024	0.000115305
SFRS12IP1	-1.67465	0.000115635
FAM54A	-1.90107	0.000116144
DCLRE1B	-1.62194	0.000116159
C5orf34	-2.88144	0.000117062
ORC2L	-1.54793	0.000117794
ZNF180	-2.08518	0.000118023
KLB	-1.56946	0.000120227
SFRS2B	-1.91325	0.000120533
UAP1L1	-1.52146	0.000121432
RPUSD2	-1.57	0.000121952
CACNB1	-1.60697	0.000124868
SMA4	-1.89342	0.000125746
TBCCD1	-1.58794	0.000125893
NCAPH	-2.29608	0.000126014
CSF1R	-1.89839	0.000126073
ZBTB26	-2.20997	0.000126997
PPFIBP2	-1.9102	0.000127423
TIMM23	-1.88049	0.000127849
LOC400027	-1.98747	0.000128051
TRMT12	-1.52811	0.000129524
C9orf100	-2.52377	0.000129724
NUDT13	-1.79674	0.000129924
CCNB2	-1.59468	0.000130354
LOC727916	2.82635	0.000130632
TTK	-2.80636	0.000130767
PSMB9	3.65794	0.000131665
GTF2IRD1	-2.26805	0.000132266
CCDC88B	-2.20199	0.000132296
C14orf109	-1.62474	0.000132948
ZNF484	-3.50203	0.000133319
RBM43	-1.98454	0.000134878
COQ5	-1.77896	0.000136853
SALL2	-2.91652	0.000137614
CCDC41	-1.63835	0.000138828
OSGEPL1	-2.51585	0.000140209
IQCC	-2.08508	0.000140405
NUF2	-2.08377	0.000140412
EFCAB7	-3.17555	0.000140618
ZSCAN16	-1.89062	0.00014165
ATG4C	-2.45587	0.000143673
HEMK1	-1.71517	0.000143799
ERMAP	-1.55001	0.000144035
RNF2	-1.78631	0.00014505
KIF11	-2.08527	0.000145312
LOC647946	-2.44787	0.000145463
DUSP19	-2.07764	0.000145891
LOC100270746	-2.23247	0.000146857
C9orf21	-2.37819	0.000148199
HACL1	-1.56104	0.000148426
PTGER3	-2.10876	0.000149262
ZNF764	-1.66973	0.000149292
RHOB	-2.01375	0.000151678
ABCA1	1.79871	0.000151909
SLC25A12	-2.23066	0.000154047
FLJ39609	-1.74097	0.000156634
GART	-1.91108	0.000157461
LOC389705	-1.56099	0.000157516
ZNF223	-2.04892	0.000158141
STIL	-2.12247	0.000159725
SLC39A3	-1.69232	0.000159824
FKBPL	-1.73834	0.000159867
ZNF619	-1.87084	0.000159879
GRPEL1	2.11551	0.000160062
GDPD3	-1.9284	0.000160497
LPAR5	-3.33997	0.000163405
POLR1B	-2.0486	0.000164441
CCR1	-1.95833	0.000165166
IVNS1ABP	-2.35571	0.000165638
UPK3A	2.01664	0.000166527
ADCY5	2.39971	0.000166776
TUBB	-2.26893	0.000167416
EID2B	-3.31681	0.000167596
AASDH	-2.09885	0.000168844
ZNF17	-1.81227	0.000169977
TTC23	-2.36076	0.000171005
ABHD10	-1.72641	0.000174244
UFSP2	-1.5752	0.000174486
RAB36	-1.84228	0.000175589
KCNMB4	-2.02434	0.000177795
ORC5L	-2.06769	0.000178092
MC1R	-1.60022	0.000178846
LSM10	-2.03286	0.000180503
HERC6	2.36127	0.000181427
ADA	2.17997	0.000182944
C18orf45	-1.91975	0.000183056
POLI	-1.54787	0.00018382
DTL	-3.04284	0.000184003
SAP30	-1.57716	0.000184125
FAM115C	-2.31821	0.000185053
AASDHPPT	-1.98493	0.000185423
MAP2K6	-2.79885	0.00018615
ZNF642	-2.45669	0.000186358
PRSS16	-2.67812	0.000187122
ZMYND8	-2.88057	0.000187255
TLN2	-2.45075	0.000187765
NET1	-1.59116	0.000188349
LOC642826	-1.68308	0.000188552
VAV3	-2.14193	0.000189792
LCORL	-1.63957	0.000190034
RP11-49G10.8	3.60682	0.000190401
LOC100130360	-3.14383	0.000191714
FLRT3	-2.9847	0.000194209
SPDEF	-3.22955	0.000194839
SIP1	-3.26024	0.000196489
N4BP2L2	-1.96511	0.000196506
BNIPL	-1.63422	0.000197382
FIGN	-1.74883	0.000198051
ZNF232	-1.66667	0.000198178
COMMD2	-2.47437	0.000198708
ARHGAP11A	-3.07117	0.00019941
SON	-1.78732	0.000199508
SAGE1	-2.33846	0.000199523
TMEM102	-1.91479	0.000201052
IFFO2	2.10166	0.000201664
KIAA1731	-1.7952	0.000201806
FBN1	2.07423	0.000201865
NEURL	-1.72679	0.000202895
TMEM223	-1.58993	0.000206446
C14orf73	3.60501	0.000206584
TFPI2	5.44667	0.000207088
CLUAP1	-1.73165	0.000207353
SPIN3	-1.69685	0.000207395
RAD17	-1.6194	0.000207915
DOK7	-4.17573	0.00020901
C1orf64	-3.64336	0.000209103
FGF13	-1.70029	0.000210016
PIGC	-1.67133	0.000211183
ENPP5	-3.31274	0.000211282
GOLSYN	-2.72817	0.000212052
EXOG	-1.86454	0.000212165
HIST1H4L	-1.94485	0.000214541
JRK	-2.02194	0.000215919
ZNF187	-1.91541	0.000215971
CCDC71	-2.1909	0.000216111
KCTD20	-2.73432	0.000217382
GSC	-2.13416	0.000217949
C7orf68	-2.52239	0.000218117
GPR19	-1.85959	0.000218488
ATP6V0A4	-2.64517	0.000218708
IL1R2	-2.33209	0.000223881
ANKRD32	-1.58494	0.000225446
LYRM7	-1.5355	0.000227752
USP51	-1.72331	0.000229487
RAP1GAP2	-1.82117	0.000231576
ATP13A3	1.79543	0.000232421
DHODH	-1.61443	0.000232545
ISCA2	-2.03682	0.000233702
ZFP64	-1.87264	0.000237988
TMEM126A	-1.56184	0.000238657
CLCN6	-1.61441	0.000240296
POT1	-2.52376	0.000240875
SLC24A1	-2.80737	0.000241444
C17orf75	-2.64387	0.00024271
SLC38A2	-1.69932	0.00024381
SLC25A43	-1.53179	0.00024653
FAM55C	-1.93799	0.000248054
CXCL12	2.02507	0.000248088
GTF2H2D	-3.00539	0.000249773
BICD1	-2.17767	0.000251663
SEC22C	-1.59172	0.000251861
MCM10	-1.8254	0.000253039
C6orf211	-1.64812	0.000254527
UTP18	-1.73941	0.000255461
PHOSPHO2	-1.95568	0.000255634
MYST2	-1.5948	0.000257718
TIGD2	-1.62818	0.000257813
DCAF4	-2.61946	0.000258345
ZNF227	-2.35541	0.000258576
HSF2	-1.60387	0.000258788
TTC30B	-1.8842	0.000259369
CA12	1.69864	0.000261104
TBC1D19	-1.94073	0.000263626
KIF2C	-1.58844	0.000266791
C13orf37	-1.64221	0.000267975
PPP1R9A	-1.59675	0.000270486
ZNF616	-1.56977	0.000270768
KITLG	-1.67899	0.000271154
NUDT6	-2.19346	0.000271416
RNF41	-2.22141	0.00027291
FLJ36840	-2.25816	0.000274374
ALS2	-2.15252	0.000277114
GPR81	-3.10516	0.000278273
C9orf110	-2.81958	0.000280969
HLA-C	2.05321	0.000281393
C2orf54	-5.49717	0.000282001
PPP1R3C	-2.66589	0.000282111
ASXL1	-2.13535	0.000283717
DEPDC1	-2.35023	0.000286787
LOC728705	-2.60021	0.000287288
PRDXDD1P	-2.52234	0.000292868
SAT1	3.20546	0.00029349
RACGAP1	-1.53064	0.000295552
MICAL2	2.75728	0.000297785
DIDO1	-2.06458	0.000297905
TOB1	-1.80538	0.000298712
TTC5	-2.45252	0.000299013
CAB39L	-2.42622	0.000299996
FLT3	2.24964	0.00030205
NOL3	-1.59127	0.000303064
FAS	4.10742	0.000303097
C9orf109	-3.24842	0.000303229
HS6ST1	1.78838	0.000305149
YEATS4	-2.35492	0.000306362
LUC7L3	-2.03471	0.000306742
SGCG	-3.36045	0.000308778
CDKN1A	2.30246	0.000309654
CKLF	-1.55937	0.000309904
ODZ3	-1.6683	0.000310937
KANK1	-1.64248	0.000313767
CDKN3	-1.53215	0.000313968
SHPRH	-1.70514	0.000314168
LOC400986	-2.67926	0.000314533
RAD51	-2.04608	0.000318173
ARMCX5	-2.26296	0.000318839
MUTED	-1.99222	0.000320681
SRI	-1.56206	0.000323433
NGLY1	-1.68873	0.000324051
KCNJ8	-4.95037	0.000324643
EPS8L1	-1.72407	0.000324796
MALAT1	-1.96546	0.000326057
SPEG	-2.21345	0.000326268
TMEM107	-2.13753	0.000327126
P2RY2	-1.93192	0.00032959
MRPL22	-1.64687	0.000330158
INF2	-1.87747	0.000330739
NCAM2	-2.10626	0.000331232
SFRS3	-2.39095	0.000331463
VCX	-1.53753	0.000331627
LXN	-2.09157	0.000333244
RGS14	-2.2102	0.000334029
ZNF571	-2.58352	0.00033516
TATDN3	-1.6309	0.000335367
C7orf46	-2.9704	0.0003365
ARID5B	-1.78082	0.000337312
ABTB2	2.50135	0.000337659
USP35	-1.61121	0.000341012
PRMT10	-1.51244	0.000342265
NCRNA00181	-1.69299	0.000345656
MPHOSPH6	-1.62175	0.000349987
ZNF222	-2.40952	0.000352914
RELB	4.33277	0.000356302
hCG_1774568	-2.45144	0.00035943
GRAMD1C	-4.00656	0.000361177
ALKBH4	-1.51668	0.000362346
G2E3	-2.6576	0.000363764
FAM171B	-1.74306	0.000363955
KCNK13	-1.65693	0.000365014
RNF43	-4.1223	0.000365941
ALG10B	-1.99558	0.000370443
KIAA0586	-1.59657	0.000371906
PALM3	-2.51086	0.000375162
IQCD	2.99164	0.00037715
LOC100128822	-1.75803	0.000380378
DTWD1	-2.65227	0.000383367
OSMR	2.16501	0.000384314
C12orf47	-2.19259	0.000386431
TTC8	-2.31862	0.000387835
OSTM1	2.05419	0.00039263
CLDN12	-2.97124	0.000394863
GIN1	-2.18322	0.000395582
TMEM167B	-1.59608	0.000396752
RIBC2	-1.59428	0.000399434
JAKMIP3	-1.92294	0.000399622
HS3ST1	2.08128	0.000400304
DLEU1	-3.13741	0.000401606
NCRNA00120	-1.63613	0.000404328
CCNE1	2.09004	0.000405951
TRIM13	-1.56329	0.000406609
OXSM	-1.59899	0.00040702
RACGAP1P	-1.59674	0.000408124
SERINC4	1.88361	0.000409662
LOC390940	2.22305	0.000411934
SFRS13A	-2.12165	0.000412469
GTPBP3	-1.68248	0.000414273
NSUN4	-2.01374	0.000415089
BBS5	-2.21576	0.000415875
IL17RB	4.76096	0.000417748
MBNL2	2.31364	0.000418464
C17orf42	-1.87293	0.000419451
KBTBD6	-2.08549	0.000420632
CTAGE5	-2.42279	0.000421085
ZNF138	-1.89156	0.000425281
TCHP	-2.54181	0.00042793
C6orf168	-1.85125	0.0004283
ZNF700	-1.61895	0.000429359
DCAF8	-2.13323	0.000430035
MBIP	-1.89846	0.000431098
CLEC2D	2.47428	0.000431403
SLC24A6	2.03339	0.000432434
TAF1A	-1.6462	0.000433762
TIGD1	-2.18697	0.000433799
DOCK1	-1.59236	0.000438453
PAFAH2	-1.57936	0.000440411
LOC401233	-2.6719	0.000441666
UNC5B	5.54667	0.000441939
C2CD4C	-1.92994	0.000442242
PTAR1	-2.0093	0.000442419
RBM7	-2.00045	0.000442818
HCST	2.937	0.000443534
TCF7L1	-1.96414	0.000445403
GEMIN7	-1.90657	0.000453644
PBX2	-1.83054	0.000456841
THNSL1	-1.6507	0.000457702
OLFML2A	2.56306	0.000457974
CAV1	-1.64911	0.000458349
LAMC2	3.28346	0.000466148
FAM83A	3.04057	0.000466784
DBF4	-1.80561	0.00046724
MTUS1	-1.59382	0.000467725
DYRK3	-2.76066	0.000468986
MNS1	-3.47235	0.000474656
FBXL3	-1.82116	0.000476164
TMEM184A	-1.91233	0.000476746
METTL7B	-1.58383	0.00048064
ZNF720	2.0325	0.000481101
CCNJL	-2.35783	0.00048265
NSUN7	-1.66607	0.000485154
IMMP1L	-1.97466	0.000485285
BLM	-2.25413	0.000490141
FLJ31306	-1.63556	0.000491033
MICALCL	3.49767	0.000491097
C1orf26	-1.85784	0.000491921
TNFRSF12A	-1.99829	0.000492093
SLC6A19	2.56868	0.000492844
PEX12	-1.55694	0.00049424
STAMBPL1	-1.77954	0.000494908
RNF170	3.17138	0.00049585
LMCD1	-2.02801	0.000496565
FUT10	-2.09721	0.000501036
LOC645249	-1.58958	0.000502311
CHST10	-1.54977	0.00050295
MYO15B	-2.2144	0.000503751
CNGB3	-2.76253	0.000504046
LOC401397	-1.9645	0.000504876
40422	-1.57424	0.000505096
KIAA1826	-1.82649	0.000505588
CCNJ	2.12447	0.000506424
NPHP3	-1.77996	0.000507861
MBD5	-2.52057	0.000509013
NOSTRIN	-3.2599	0.000510483
FASTKD1	-2.65536	0.000511077
PKIA	-2.09364	0.00051247
HOXA7	-2.28835	0.000512803
IL28RA	-3.32338	0.000516862
EYA2	-1.6619	0.000517007
ATP8B2	-1.58632	0.000519507
TIPIN	-3.26612	0.000523056
NMU	-1.6585	0.000526574
GORAB	-1.58461	0.000531022
RAPGEF6	-1.49621	0.000532949
LOC644656	-1.7367	0.000541123
FAM174B	-1.7137	0.000543943
PARD6G	2.55714	0.000544034
ASB7	-1.53968	0.000546253
CLN5	1.99979	0.000546708
TRIM59	-1.962	0.000548238
GBP2	2.63985	0.000552855
VGLL1	-1.67719	0.000553101
C4orf39	-3.3703	0.000556751
ASTE1	-1.64751	0.000556903
C11orf74	-2.09003	0.000557076
STON1	-2.56058	0.000557515
ZDHHC17	-2.08842	0.000565474
GCH1	2.68817	0.000565884
SLFN11	-1.77218	0.000566781
C15orf52	-3.43733	0.000568464
IFT172	-1.98817	0.000568963
FLJ41603	-2.43187	0.000574944
PUS3	-1.668	0.000575719
FPGT	-2.74938	0.000577189
KIF20A	-2.9148	0.00057742
VPS37B	-1.60287	0.000581289
HOXB6	-3.15789	0.000587265
KIAA1467	-2.51046	0.000588202
HRASLS2	-1.74259	0.000592242
C17orf58	-2.35281	0.000592608
DLX2	2.31024	0.000599604
FSTL3	3.85688	0.000602024
SGCE	-2.15827	0.000612852
TLR2	4.1774	0.000614023
ELL2	3.52735	0.00061604
C1orf170	-1.81508	0.000619376
CHIC1	-2.3205	0.000626988
THADA	-1.88456	0.000627686
EPN3	-2.77218	0.000635379
SSFA2	-2.26535	0.000638964
KGFLP1	-1.51785	0.000640124
CIITA	5.7044	0.000640487
RBL1	-1.51605	0.000644546
ANK3	-1.96611	0.000644796
CXCL16	2.64972	0.000648887
ZMYM3	-1.98519	0.000650797
TGM1	-2.07776	0.000655741
TRAF5	-1.96785	0.00065634
ATXN1	-2.07622	0.000663916
REPS1	-1.55878	0.000664062
BAI2	2.36546	0.000665246
ZBTB7B	-1.55987	0.000666345
SPHK1	2.21148	0.000666722
NEK1	-2.45095	0.00067225
RUNDC3B	-2.3372	0.000672277
DBP	-2.16222	0.000676463
PGM5	-1.48514	0.00068032
WDR60	-1.57584	0.000681858
RPGRIP1L	-2.10853	0.000682442
PPP1R3B	-1.95632	0.000682934
ZBTB3	-2.04221	0.000683361
RTKN2	-2.51226	0.000689527
TRPS1	-1.71645	0.000689851
FBN2	-1.82103	0.000693875
ACPL2	2.08715	0.000694095
MRFAP1L1	-1.67391	0.000696588
LOC100131733	3.26065	0.00069854
IRX4	-1.72668	0.000698546
TNIP1	2.07812	0.000712107
PMAIP1	4.30307	0.000714411
DSN1	-2.02467	0.000718262
PSMB10	1.81037	0.000722497
ARMC8	-2.85005	0.000727428
LOC220115	-2.43641	0.00072826
DENND5B	-1.8015	0.000733554
RABGGTB	-1.7131	0.000733572
MRPL50	-2.43152	0.000735533
AMDHD2	-1.69984	0.000737724
RFESD	-2.43767	0.000738774
C4orf27	-1.66789	0.000741234
TPTE	-2.10921	0.000742618
ICOSLG	4.29192	0.000745009
ATG10	-1.54859	0.000746124
NCK1	-1.75109	0.000747225
NAP1L2	-3.24314	0.000747712
IPO8	-1.74355	0.000747925
HOXB7	-1.63981	0.000749908
WNT1	1.82093	0.000755188
CXXC4	-1.89238	0.000755936
FBXL2	-2.17001	0.000762256
PBX1	-1.7342	0.000767188
GJC3	-1.53603	0.000773895
C5orf54	-2.80763	0.000774946
RARG	-2.11871	0.000776629
tcag7.1307	-2.10639	0.000777428
CACNA1D	-1.93237	0.000785462
C12orf4	-2.06888	0.000791808
CCDC150	-1.6159	0.000795671
DDX58	3.13164	0.000798317
FAM161A	-2.27851	0.000800479
EIF4A2	-1.90619	0.000809101
SIX2	1.96095	0.000811865
NUPL2	-2.0225	0.000820551
WNT4	2.42182	0.000821904
ST3GAL5	-1.54402	0.000827185
LOC653391	-1.75056	0.000832014
BRF2	-1.72923	0.000832185
GIT2	-1.61142	0.000834624
SMA5	-2.41321	0.000841217
RERG	-2.66412	0.000850183
ZNF70	-2.3088	0.000858494
DYNC2LI1	-1.55663	0.000866162
VEPH1	-1.89858	0.000867183
ARAP1	-2.24706	0.000868038
PEX3	-1.69273	0.000897022
NUDT12	-2.06863	0.000897823
AMOT	-2.05467	0.000901991
ZNF555	-1.52753	0.000904204
LNX1	-2.72175	0.000912175
PRUNE	-1.5987	0.000926096
C21orf34	-1.98311	0.000941906
HLA-G	2.46676	0.000941951
TXLNB	-2.97767	0.000956007
RAD54B	-2.02775	0.000958106
GOLPH3L	-2.24973	0.000975431
PLA2G4C	3.34313	0.00098424
HMCN1	-2.3041	0.000984358
FSTL5	-2.2629	0.000989355
ASPM	-2.25626	0.000993045
DFFB	-2.00727	0.00099647
C19orf21	-1.77372	0.00100045
C14orf135	-1.58331	0.00100127
FAM47E	-1.837	0.00101907
MUM1L1	-4.5382	0.00102127
C11orf71	-1.66964	0.00102506
TNFRSF11A	-1.71011	0.00103763
EPPK1	2.55133	0.00104236
UBE2B	-1.61859	0.00104925
MDM1	-1.64433	0.00104969
BRWD3	-1.76731	0.0010642
PPIL3	-1.61677	0.00106485
BRS3	-1.58861	0.00107831
LRRFIP1	-1.67693	0.0010797
AGPAT9	-1.53974	0.00108279
LHX6	-1.73772	0.00109547
NFKB2	2.77691	0.00109876
EFNB1	4.12639	0.00110277
PFKFB2	2.90323	0.00110448
C20orf151	-1.52709	0.00110475
C8orf44	-1.53188	0.00110768
GADD45A	3.54035	0.001109
PPM1A	-1.64381	0.00111005
ID1	-1.80239	0.00111096
ZNF772	-1.54621	0.00111233
ZNF710	-1.63896	0.00112023
PHEX	-2.00009	0.00112792
BANK1	-1.66093	0.00112811
TNFAIP2	5.86057	0.00113766
GNPDA2	-1.53372	0.00114401
PPT2	-1.60969	0.00114589
FIGNL1	-1.81453	0.00114889
FOXP1	-2.25505	0.00115523
MLLT3	-1.53314	0.00116157
TRPV1	2.18137	0.00116215
HEY1	-1.91036	0.00116506
ERBB4	-1.83792	0.00116937
C3orf38	-1.90082	0.00117839
ANKRD35	-2.1658	0.00120058
HOXA10	-2.31535	0.00120579
P704P	-1.76475	0.00120992
PTPN21	-2.53674	0.00121292
CKAP2	-1.73388	0.00121461
INTU	-1.67763	0.00121739
PSCA	-1.95253	0.00121797
C3orf33	-1.85864	0.00122636
BFAR	-1.95966	0.00123163
RAB30	-2.67206	0.00123666
ZNF432	-1.66354	0.00123789
FBXO4	-1.93012	0.0012382
ORC1L	-2.35602	0.00124093
ZNF567	-2.13203	0.00125392
RIMKLA	-1.74815	0.00125795
NFE2L3	2.7104	0.0012602
CEP55	-1.75087	0.00126761
IRS1	-1.66606	0.0012718
SPIRE2	-1.71883	0.0012935
GPR155	2.0356	0.0013014
ZNF575	-1.90258	0.00130871
SLC46A3	-1.99803	0.00132434
MTERFD3	-2.4729	0.00132765
TNFRSF10B	4.0573	0.00132863
AGR2	-1.61583	0.00133221
TP63	-3.33363	0.0013334
TNFRSF10C	3.61552	0.00135804
OVOL1	2.57044	0.00136613
CLEC14A	1.82735	0.00137802
ZBTB4	-1.97497	0.00137868
DTWD2	-1.85973	0.00138061
RIMBP3	-1.64338	0.00139194
C2orf68	-1.57173	0.00140627
CENPN	-1.93331	0.00140826
C19orf40	-2.06341	0.00141278
YLPM1	-1.95564	0.00141692
CUTC	-2.05638	0.00141835
RAB39B	-1.6219	0.00142389
RAD54L2	-1.62299	0.00143882
WNT3A	1.86701	0.00144075
PTBP2	-1.53564	0.00144086
EPHX4	-1.91483	0.00144136
SYCP2	-1.9375	0.00145202
SOD2	2.44315	0.00145756
SPSB1	2.74893	0.00146248
CCDC76	-1.63219	0.0014664
PHF19	-1.75304	0.00149806
NTF4	-2.20073	0.00149902
POLH	3.51139	0.00150606
C15orf48	4.18113	0.00152654
SESN2	2.43817	0.00152878
PRR15	-1.66589	0.00152949
IL27RA	2.23701	0.00153465
PRRG4	2.8104	0.00153518
TROAP	-1.77415	0.00156588
IRF1	3.42393	0.00157712
C7orf50	-1.98804	0.00158873
SASH1	-2.03595	0.00159563
KNDC1	-1.63184	0.00161001
ZNF44	-1.52404	0.00161136
LMNB1	-1.79687	0.00161632
SNX24	-1.71772	0.00161941
ARHGEF16	-1.53621	0.00162112
NIPAL3	-1.60259	0.00162974
BTBD12	-3.23473	0.00163131
SFRS1	-3.20582	0.00163496
B3GALTL	1.82939	0.00163909
FZD9	4.33848	0.00164661
C1D	-1.61143	0.00165132
C11orf95	2.27448	0.00165338
TXNIP	-1.71505	0.00165494
B4GALT1	2.05455	0.00170884
KIF16B	-1.9424	0.0017127
SCAMP1	-1.98202	0.00171608
C8orf47	2.9988	0.00175014
DLG3	-2.22241	0.00176723
ELF5	-1.81509	0.00176999
SMEK2	-2.91359	0.00177431
SLC46A1	-1.5382	0.00177804
S1PR2	2.68122	0.00177855
LPIN1	-2.12186	0.00177992
KIAA1586	-1.97473	0.00179332
P2RY6	-2.63709	0.00180335
NACC2	2.4572	0.001805
ALG10	-1.67569	0.00180821
GDF15	2.637	0.00181362
NBPF1	-1.56503	0.00182554
SERPINB9	3.34158	0.00183167
ACAD11	-1.66631	0.00183281
C4orf19	-3.15666	0.00185459
PACSIN1	-2.45144	0.00185715
IFNGR2	1.84717	0.00187597
GADD45B	2.80434	0.00187735
DEPDC1B	-1.73171	0.00188448
MAP2K5	-1.60497	0.00188906
RGS16	2.32056	0.00189532
KIAA1432	-1.75976	0.00190477
MED7	-1.84386	0.00190517
WDR5B	-1.65602	0.00190963
SLC19A1	-1.55658	0.00191075
EFS	-1.78294	0.00193013
FMN1	-2.0325	0.00193038
ZNF365	-2.54226	0.00194024
ZIC3	-1.9102	0.00194992
C20orf29	-1.6456	0.00195339
CRLF3	-1.55985	0.00196403
ZSWIM1	-1.68021	0.00197275
SOCS1	2.00048	0.00197355
KBTBD3	-3.59436	0.00198855
RABL3	-1.56911	0.00199313
INSM2	5.64012	0.00199445
PEX2	-1.63383	0.00200018
DHRS3	2.1763	0.00201898
PRRT3	-2.26753	0.00202775
CEP290	-2.11033	0.00203259
JHDM1D	1.90612	0.00203546
RASL11A	3.26593	0.00203653
TRERF1	-1.84931	0.00203656
PRICKLE2	2.42013	0.00203789
SIK3	1.79552	0.00206441
DHDH	2.27634	0.0020716
NANOS1	2.62957	0.00208991
ANKRD36B	-1.69975	0.00209966
HLA-E	1.95727	0.00210951
C10orf78	-1.82785	0.00211022
WDR35	-2.65302	0.00211286
TMEM138	-1.60927	0.00211527
TSPAN5	-2.16385	0.00212184
POLE2	-1.97505	0.0021502
SLCO4A1	2.30105	0.00215316
AIM1	-1.83114	0.00216248
ZMAT1	-1.47745	0.0021776
TAF3	2.04041	0.00219504
BBS10	-1.95208	0.00219655
TSPYL5	-1.60565	0.00221264
HLA-F	2.29253	0.00221335
PELI1	1.87659	0.00221479
FLJ36031	2.73403	0.00223536
LOC150759	-1.95952	0.00224986
UBL4A	-1.98778	0.00226864
SNX15	-1.54167	0.00229387
FAM175A	-1.82374	0.00231553
SLC2A6	2.61165	0.0023187
RASGEF1A	1.86181	0.00233264
HLA-B	2.42703	0.00233581
HPDL	-1.95562	0.00234159
TMEM18	-1.5962	0.00235156
CDC27	-1.47674	0.00237994
PVRL3	-1.89686	0.00238306
LSMD1	2.64718	0.00239009
SOBP	-1.8223	0.00239502
FAM89A	1.9306	0.00239998
C6orf150	1.8072	0.00240118
OSTalpha	5.35744	0.00240258
CLIP4	-2.11943	0.0024151
C12orf42	-1.65181	0.00242798
ILVBL	-1.59427	0.00244352
ZNF492	-1.73121	0.0024477
MAD2L1	-2.01007	0.00245549
SIPA1L3	1.77243	0.00247142
GRPEL2	-1.70624	0.00249106
CACNG4	-1.68003	0.00250282
STOM	2.3223	0.00251202
SETD4	-1.58514	0.00253249
PREX1	-1.4967	0.00258934
HSD11B2	3.59907	0.00259123
SLC16A1	1.98443	0.00259391
FGF18	2.91406	0.00260374
C15orf42	-1.73695	0.00261732
USP6NL	1.78753	0.00261817
SLC25A37	2.01735	0.0026397
LOC646976	2.85053	0.00264728
NDRG1	-1.57805	0.00266804
ATP6V1C2	3.33537	0.00267036
RHOBTB2	-1.93896	0.0026751
KIF14	-2.79519	0.00268264
PLK3	5.2345	0.00271953
ICAM1	6.30491	0.00274331
ANKRD36	-1.63889	0.00275227
SERPINA3	9.37132	0.0027771
HIVEP3	-1.71529	0.00278321
CXorf61	-2.69876	0.00279531
ADNP	-2.21394	0.00279775
SKI	1.85482	0.00285523
CMTM3	-1.59504	0.00288636
BAG2	-1.8557	0.00288945
BCAS1	-2.15868	0.00289325
SMOX	2.85132	0.00291719
EFCAB10	2.75513	0.00294611
ADAMTSL5	-1.5216	0.00296921
PPP1R1C	-1.85122	0.00297233
UST	1.87444	0.00297501
CASC5	-1.69937	0.0029754
SLC6A14	-2.32028	0.00297635
PLEKHG2	-1.58162	0.0029886
SLC5A10	1.85709	0.003045
FAM78A	2.27221	0.00305417
IKBKE	4.22598	0.00305746
CDH22	7.03794	0.00307644
TUBE1	-1.73134	0.00308889
B4GALT5	1.90157	0.00309954
CDH11	-2.52952	0.00312589
ONECUT2	3.44478	0.003128
GAL	2.52226	0.003145
FAM65C	-1.93241	0.00315229
CTSS	4.2979	0.00315281
ULBP2	2.75363	0.00320004
NEAT1	-1.74207	0.00321258
TP53BP1	-1.56523	0.00323731
ZNF22	-1.59406	0.00324322
ENTPD1	-2.42787	0.00328233
CDCA7	-3.43403	0.00330949
AMPD3	2.43405	0.00332018
BCAN	-3.19557	0.00332282
KIAA1549	-1.9133	0.00332283
IKBIP	3.27918	0.00333471
CXCR4	1.80525	0.00333859
KRT33A	-1.6068	0.00335561
IRAK1BP1	-2.39168	0.00336117
TAP1	3.97291	0.00337982
HLA-A	2.25508	0.00339403
ESPL1	-1.75187	0.00340361
C2orf44	-1.51864	0.00342491
KIAA1712	-1.77215	0.00342887
ZNF680	-1.57628	0.00346451
CTSL2	2.05558	0.0034715
C8orf46	1.86791	0.00347384
IL6ST	2.13667	0.00347401
CGRRF1	-1.66891	0.00355932
IFI27	4.1586	0.00359642
NPHS1	4.34369	0.00360678
FN1	1.89079	0.00361825
WDR76	-1.75763	0.00361846
ZNF33B	-2.09467	0.00365679
SIX4	1.80384	0.00366117
RARA	-1.96445	0.00367101
PKP1	-2.23524	0.00367924
CDC42EP3	4.27661	0.00369056
MDC1	-1.7992	0.00374326
CCDC138	-1.57766	0.00382667
BLNK	-1.75946	0.00384532
RAD51AP1	-2.23502	0.00386837
HLA-J	2.31649	0.00389927
C1orf216	-2.0009	0.00393905
IFIH1	2.11773	0.00394778
IL15	2.15458	0.00396801
TLCD1	2.65775	0.00400794
ZDHHC21	-1.73648	0.00401707
BMP7	1.84646	0.00402025
GZF1	1.92315	0.00403736
C1S	2.5178	0.00408375
SDC4	2.08814	0.00409966
TMEM62	-1.61436	0.00412703
BMP6	2.97463	0.0041452
N4BP2L1	1.94963	0.00414529
POLQ	-1.57222	0.00418166
CRYZL1	-1.85028	0.00418589
GBP3	3.37318	0.00419087
GBX2	3.12034	0.00426502
C1orf133	1.85038	0.00430438
VDR	3.00241	0.00431508
IER5	2.12376	0.00432549
FBXL16	-1.65071	0.00433557
PABPC4L	-3.46055	0.00434019
S100A9	6.11544	0.00435306
GUSBP3	-1.56191	0.00439423
SLC4A10	-2.18533	0.00441453
ZNF461	-1.83023	0.00446934
OBFC1	-1.56733	0.00448324
ITGAX	2.35454	0.00450846
DUSP5	5.50896	0.00451777
TARP	-1.95054	0.00452509
PEX11A	-1.71063	0.00453045
PLEKHO2	2.659	0.00454492
DAPK2	1.8074	0.00455029
HGS	3.02347	0.00464519
E2F8	-1.55724	0.00475153
ERC2	-1.59463	0.00475231
SMAD5OS	2.46601	0.00487358
SOX9	4.84685	0.00489432
BMF	-2.13688	0.00496689
PA2G4	1.82847	0.00502303
EHD2	-2.1801	0.00502594
CSRNP2	2.40076	0.00508044
SLC5A3	3.13398	0.00509061
PLEKHA6	-1.70434	0.00512453
ADAM2	-1.85496	0.00517858
DIO3	6.28359	0.00520562
LOC100292101	-1.92623	0.00521571
SHISA2	2.51323	0.00522447
FLJ40330	-1.60806	0.00524626
RFC3	2.34631	0.00524834
RASSF4	2.11224	0.00525998
MCOLN1	1.8814	0.00528015
ARL4A	-1.76164	0.00528181
IRX2	2.71695	0.00531016
RND1	2.02382	0.00533413
ITGAM	2.27162	0.00536564
BPTF	-1.97207	0.00537366
LSR	1.90246	0.00537387
KLHL15	2.59783	0.0053957
OPTN	2.30602	0.00540648
RGS2	3.70037	0.00542738
TNFRSF10A	2.89152	0.00545329
LOC389458	2.26555	0.00558771
POU3F1	3.47474	0.00559949
APBA3	2.00609	0.00561029
CCR7	-1.76095	0.00563067
ELAVL1	2.42653	0.00563706
SNN	1.98879	0.00565012
ZNF684	-1.63401	0.00565612
LATS2	1.83595	0.00568963
LOC344887	-2.39818	0.00570632
RCAN1	2.2699	0.00571429
AKAP9	-2.21352	0.00572895
MYO10	2.68498	0.00578516
AMIGO3	2.62395	0.00579112
PDE2A	4.77432	0.00582071
CFB	6.82888	0.00584951
TP53I3	2.32075	0.00593724
HOXD1	2.77465	0.00596727
YTHDC2	-1.60167	0.00600178
GAB2	-1.60648	0.00601051
KIF20B	-2.37146	0.00606245
MAGIX	-1.48368	0.00607525
THBD	2.96635	0.00612641
AOC3	3.04977	0.00614587
FBXO22	2.15531	0.00616274
RASD1	1.80818	0.00627494
CENPE	-3.00991	0.00632385
MOBKL2A	-2.148	0.00634989
IL20	-2.62874	0.00635034
PRRX2	3.98402	0.00637535
NHSL1	2.06121	0.0064078
LYSMD1	-1.42696	0.00643161
PSTPIP2	3.05434	0.00644541
SMPD3	4.83879	0.00651472
STAT5A	5.40156	0.00657506
CACNB2	-2.28216	0.00659544
EFNB3	-1.5392	0.006598
NUMA1	-1.86415	0.00667536
GYG2	-2.07019	0.00675652
SLC6A13	2.69401	0.0067657
ZSCAN22	-1.64407	0.00679804
PHF23	-1.65578	0.00681249
AEN	1.96552	0.00682683
WDR72	-1.83336	0.00685987
SERINC5	1.96409	0.00688294
EMR1	3.99763	0.00688836
TGM2	3.63124	0.00691076
HES2	2.78756	0.00691131
ERBB3	-1.92317	0.00691356
ETV7	5.26133	0.00691414
LIF	3.321	0.00692344
FKBP5	1.82641	0.00706538
KCTD5	2.36934	0.00706918
CCDC96	2.4297	0.00712664
IL15RA	3.15503	0.00715372
FOXA1	-1.55773	0.00715465
RANBP6	-3.02208	0.00717919
FGD6	2.72055	0.00721152
ANKRD22	-2.89377	0.0074887
TLR5	1.83361	0.00749811
CTAGE1	-1.58716	0.00754474
LOC100272216	-2.02609	0.00755393
CLDN1	5.18475	0.0075609
GCOM1	-2.15795	0.00760788
IP6K2	1.98042	0.00768527
ECE1	2.11355	0.00770358
TRIM29	1.85646	0.0077671
SLC5A6	1.92306	0.00780322
TTC13	1.83974	0.00780924
TGFA	2.60303	0.00783237
DMRTC1	3.13399	0.00787161
PHLDA2	2.12398	0.00787672
NTN4	4.74609	0.00790768
LOC440905	-2.38563	0.00815755
CENPF	-2.42228	0.00828364
SGK1	3.53299	0.00838205
LOC157562	3.71827	0.00841096
FAM5C	-2.69333	0.00842776
EPHX1	2.99815	0.00846653
MGC16121	-1.88415	0.00851336
PIM2	2.1749	0.00854194
RASAL2	-1.66818	0.00859023
RBM38	2.23254	0.00859106
LOC728401	-1.82439	0.00863953
GLDC	4.85276	0.00869904
CABYR	2.94333	0.00872447
CIT	-1.69977	0.00879624
ESRRB	1.95836	0.00883329
CD83	4.08853	0.00884119
MAFF	4.33858	0.00885229
OAS3	2.01131	0.0088967
NCR3	3.33228	0.00905767
SEC14L2	3.15106	0.00910696
LOC388630	5.46433	0.0091171
ASPRV1	2.2099	0.00913754
PRKAR2B	2.10753	0.0092061
NAV2	1.84979	0.00920749
NPL	2.34034	0.00922807
HLA-H	2.51633	0.00930073
CDT1	-1.61857	0.00937123
HAS3	2.86373	0.00947045
FLJ26850	5.28137	0.00947547
FURIN	1.83741	0.00967726
STMN4	-1.95673	0.00971184
NKX3-1	4.70953	0.00971896
BAIAP2	3.14648	0.00977921
IRF7	2.67961	0.00997636
ISM1	3.04454	0.00999849

## Sheet: S5. e2.9.mock
S5. List of differentially expressed genes in response to the treatment with e2.9.mock
geneSymbol	log2.FC	t.test.pval
SYTL4	2.11403	4.26856e-10
SERPINA5	2.8341	3.59549e-09
non-RefSeq	1.67633	1.57186e-08
TMEM64	1.80158	7.89015e-08
DGAT2	1.19707	1.65462e-07
SLC27A2	1.18239	2.24761e-07
IGFBP4	1.84205	2.42711e-07
DDX10	1.38722	2.99325e-07
MYB	2.4999	3.27902e-07
RAB31	1.68275	3.50081e-07
HEG1	2.2445	4.67015e-07
SUSD4	1.70992	5.41088e-07
MICAL2	1.75525	7.12524e-07
SLC29A1	1.73037	8.02316e-07
GPR68	2.96175	8.13399e-07
MCM10	1.54566	9.87315e-07
NRIP1	1.5788	1.12183e-06
PHLDA1	1.66642	1.18061e-06
IL21R	1.49215	1.20855e-06
PRSS23	1.36154	1.29289e-06
KCNF1	1.55397	1.39379e-06
TET2	1.35016	1.46767e-06
C12orf60	1.92546	1.78151e-06
SCARB1	1.30915	1.88156e-06
DAB2	-1.40141	1.97931e-06
ARC	1.56268	2.1347e-06
SOX3	1.56683	2.31539e-06
CDCA7	1.95567	2.35902e-06
C10orf2	1.44829	2.48383e-06
CA12	2.78939	2.54976e-06
KYNU	-1.58375	3.32521e-06
THBS1	1.50134	3.37623e-06
RERG	1.78147	3.53775e-06
MCM4	1.29545	3.63527e-06
MCM5	1.17747	3.69641e-06
TMED8	1.30602	3.71937e-06
IL27RA	1.18762	3.77222e-06
HCK	2.38022	3.79631e-06
FAM110C	-1.26729	3.86315e-06
FOXC1	1.59314	4.29282e-06
SLC19A2	1.63437	4.41455e-06
MYC	1.51392	4.55655e-06
TFPI	-1.52899	4.65877e-06
KRT13	2.88056	4.70797e-06
GOLSYN	1.61137	4.90662e-06
KCNK5	2.36688	5.93901e-06
PCP4	1.61045	6.13897e-06
ZNF696	1.243	6.48107e-06
C6orf150	1.64889	6.88838e-06
RET	2.1284	7.13818e-06
BRIP1	1.59504	7.8289e-06
TGFB3	-2.04234	8.36977e-06
KHK	1.50668	9.75353e-06
GRB14	-1.22105	9.80153e-06
C12orf24	1.82234	1.0269e-05
MSMB	1.79533	1.03408e-05
SLC25A19	1.32857	1.08856e-05
CDYL2	-1.52156	1.28833e-05
BBC3	-1.31761	1.33424e-05
DRAM1	-1.79135	1.38414e-05
ABHD2	1.49566	1.4361e-05
FKBP5	1.2154	1.74212e-05
C6orf167	1.30105	1.75076e-05
RAPGEFL1	3.37367	1.78427e-05
GINS3	1.18196	1.84543e-05
FABP5	1.71802	1.87004e-05
LMO7	-1.3736	1.95886e-05
KIF12	1.4112	2.02148e-05
LYPD3	-1.30719	2.03674e-05
CLEC2D	-1.22527	2.09631e-05
IKZF2	-1.27422	2.33588e-05
CAMKK1	1.63171	2.46019e-05
MICB	1.68679	2.53252e-05
FAM84A	-1.47272	2.619e-05
MCM3	1.37401	2.64775e-05
FLJ31356	-1.42184	2.66717e-05
KLK10	2.33288	2.69969e-05
FAM49A	-1.13753	3.01308e-05
ORC6L	1.16588	3.05593e-05
CHRD	-1.46351	3.14253e-05
IGFALS	-1.09176	3.26265e-05
CTPS	1.23459	3.29523e-05
FKBP4	1.53762	3.38368e-05
HPS3	-1.14879	3.39086e-05
MITF	1.42009	3.42663e-05
ANXA9	1.298	3.43496e-05
ZNRF3	1.54471	3.50546e-05
NOP16	1.18149	3.61483e-05
KRT15	1.67069	3.69368e-05
TGFB2	-1.18086	3.70967e-05
TIPIN	1.36471	4.09493e-05
CD24	-1.03215	4.19359e-05
SILV	-1.04875	4.36499e-05
RIBC1	-1.01776	4.37191e-05
MAOA	-1.32291	4.42377e-05
COL12A1	1.64395	4.4488e-05
CDKN2B	-1.6114	4.44968e-05
EFNA1	-2.04052	4.46725e-05
CALCR	2.41524	4.51786e-05
SLC22A5	1.30504	4.53498e-05
PDZK1	3.66403	4.58228e-05
C1orf226	1.49762	4.62251e-05
NPY5R	1.71194	4.98903e-05
PGLYRP2	2.82285	5.00978e-05
SLC47A1	1.73788	5.5148e-05
NOLC1	1.26864	5.58468e-05
CCNG2	-1.87648	6.20659e-05
LHX4	1.82351	6.27148e-05
SLC22A4	1.21255	6.3058e-05
LOC145837	-1.9026	6.49065e-05
FAM161A	1.15359	6.59192e-05
MED13L	1.31529	7.02141e-05
WDR76	1.38906	7.07038e-05
PMAIP1	2.51378	7.13552e-05
MAMLD1	1.45222	7.16349e-05
BOP1	1.25728	7.35881e-05
TGM2	2.48236	7.85803e-05
E2F7	1.23808	7.94899e-05
CASP9	-1.25073	8.26633e-05
SLC26A2	1.98703	8.26784e-05
GKAP1	-1.00741	8.37609e-05
LHFPL2	-1.05646	8.55466e-05
RBL2	-1.0384	8.63938e-05
TRIL	-1.37435	8.92296e-05
PIK3IP1	-1.38246	0.000100232
ADC	-1.0179	0.000100969
NKAIN1	2.28496	0.000104278
FOS	2.22575	0.000107112
DSCC1	1.15644	0.000109358
LOC400960	-1.17631	0.000109953
WNT11	-1.11182	0.000111073
RAB30	1.21591	0.000111205
MSX2P1	-1.53334	0.000112382
AMOTL1	1.62766	0.000115107
PLOD2	1.38909	0.000115394
ZNF367	1.48612	0.000118065
C7orf40	1.21937	0.000119593
RASSF8	1.18997	0.000120955
TUBA4A	1.36651	0.000124668
ABTB1	-1.14187	0.000126322
THBS4	1.64954	0.00012696
VWF	1.38222	0.000127365
ADAT2	1.60887	0.000128376
PPFIBP2	-1.85441	0.000129856
GRAMD2	-1.46166	0.000131651
LRFN2	-1.77414	0.000132586
PCDH19	1.40392	0.000133026
SFRS1	1.22456	0.000133129
UBA5	-1.24135	0.000133137
RP1-21O18.1	1.31053	0.000136953
FMN1	2.34616	0.000140527
C12orf28	-1.5043	0.000143106
B3GNT8	-1.0927	0.000146741
LOC728537	-1.07607	0.000153628
HSPB8	1.3892	0.000154287
TIMELESS	1.35296	0.000158631
LIMA1	-1.54156	0.000160287
IL1R1	-2.44983	0.000164156
SLC46A1	1.40041	0.00016632
PSCA	-2.77163	0.000167024
ACAA2	-1.59248	0.000168624
C18orf1	-1.14412	0.000170195
GJB3	1.18661	0.000183337
MACF1	1.37353	0.000191363
SIGLEC15	1.55402	0.000192174
CDC25A	1.60149	0.000193183
JAK1	1.7023	0.000203726
STC2	1.75724	0.00020719
ENPP1	-1.23591	0.00020728
LIPH	-1.5729	0.000210542
OLFML2A	1.42225	0.000211741
FAM171B	-1.85638	0.000215448
ID3	-1.45099	0.000218142
SOCS2	-1.25252	0.000219299
C21orf122	-0.991936	0.000226639
LARP6	-1.35308	0.00022928
RAB27B	-1.83446	0.000232446
IL17RB	2.05501	0.000233081
NAT8L	1.43611	0.000239307
NCRNA00085	-1.0337	0.00024134
DOCK11	-1.40541	0.000242584
BIK	-1.66767	0.000243447
KITLG	-0.987322	0.00025036
KCNK15	1.20852	0.000250494
MOCOS	1.30927	0.000251858
FGF13	-1.59372	0.000255176
COBLL1	-1.32752	0.000259927
PLK2	-1.08526	0.000260192
CAB39L	-1.20243	0.000261886
ATP6V0A4	-2.01002	0.000266819
NPY1R	2.24408	0.000270071
TSC22D3	-1.51016	0.000276756
GPR109B	-2.75954	0.000279733
PGM5	-2.48664	0.000279963
C20orf160	1.40588	0.000281923
CDK6	-1.33901	0.000283816
TP53INP1	-2.82621	0.000284516
DMRTA1	-1.72801	0.000292805
IGSF1	2.31599	0.000299576
GPR135	1.27458	0.000306694
OSCP1	-0.992582	0.000307698
IL1R2	-2.20736	0.000308794
RASGRP1	1.55524	0.000322002
ZIC5	1.48919	0.00032488
AMZ1	2.44042	0.000329049
LOC728392	-1.58444	0.000337679
PLAU	-1.1602	0.000344374
POU5F1	-1.05502	0.00035114
LYAR	1.1716	0.000355765
CSGALNACT1	-1.83808	0.000356921
CARD14	-1.37992	0.000359185
CACNG6	-1.95028	0.000363551
CAMK2D	-0.98882	0.000365493
MSX2	-1.33266	0.000371309
GRHL3	-2.23544	0.000374754
DPF3	-1.56037	0.000379159
N4BP2L1	-1.39091	0.000388247
ID2	-1.11753	0.000392797
CDC6	1.30002	0.000393495
ATP8A2	-1.43443	0.000399049
FAM107B	-1.17605	0.00040696
GAD1	1.80778	0.000419491
CHRNA5	1.16609	0.000422141
tcag7.1307	-1.47409	0.000423712
SPOCD1	1.21883	0.000444519
EFEMP1	-1.48341	0.000445956
AG2	-1.5819	0.000448972
FJX1	1.73647	0.000449482
TLR2	1.2674	0.000462487
FRK	1.393	0.000465477
AHRR	-1.9067	0.000466559
NUDT7	-1.17999	0.000469995
NR4A3	1.63903	0.000471228
FHOD3	2.67687	0.000483823
TMEM105	-1.27226	0.000484753
KRT86	-1.43229	0.000526104
ATAD5	1.25346	0.000526152
KIAA1804	1.401	0.000527353
C1orf64	-1.69761	0.000541813
MXD4	-1.26258	0.000544193
COL4A2	-0.996106	0.000544583
CHKA	-1.03023	0.000559028
CXCR4	-2.15156	0.000559762
SOLH	1.22114	0.000580951
ADCY7	1.18594	0.000593459
PPP1R3C	-1.17176	0.000596057
IFIT1	-1.25887	0.000610017
C17orf55	-1.32336	0.000619952
C2orf54	-2.31919	0.000621354
FAM100B	-1.09626	0.00063937
RRP15	1.15641	0.000644724
LINGO1	1.37015	0.000656401
YPEL3	-1.82703	0.000684483
PLEKHF1	-1.07964	0.000684651
ZDHHC7	-1.07151	0.000686364
LMBR1	1.45773	0.000697922
AXIN2	-1.01002	0.000721285
TMEM30A	-1.61545	0.000730364
GPR109A	-1.16252	0.000731542
STON1	-2.37361	0.000732824
ATP8A1	-1.20297	0.000746303
KCNK6	1.68426	0.000748841
GRB7	-1.09109	0.000763417
WIPI1	-1.03111	0.000776618
TUBA3D	1.17938	0.0007825
E2F2	1.36575	0.000784356
SLC9A3R1	1.21248	0.000785698
LOXL3	1.55433	0.000796054
ARL4D	-2.8813	0.000799843
SEMA3E	-1.47305	0.000805134
PNRC1	-1.62094	0.000806469
PUS10	-1.21619	0.000817422
PRELID2	1.1425	0.000819662
C6orf165	-1.73428	0.000822152
SERPINA1	1.26497	0.000830351
PABPC4L	1.48485	0.000844815
TMEM45B	-2.14779	0.000864227
ANKRD32	1.41282	0.000879923
TM4SF4	-1.41866	0.00089395
GPR81	-2.04156	0.000903069
SIAH2	2.05184	0.000903392
BTG1	-1.01011	0.00092201
PTGER4	-1.3014	0.000944345
HEY1	-1.94204	0.000946766
CLMN	-1.11005	0.000950461
LOC100288985	1.89075	0.000955
RHOBTB1	1.59296	0.000971371
SFXN2	2.37583	0.000971506
ABHD4	-1.44504	0.000974262
EEPD1	1.23899	0.000974353
TGM1	-1.56232	0.00098309
DDIT4	-1.36049	0.000997447
IGFBP3	-1.92853	0.00100067
BDP1	1.28586	0.00100429
LRRCC1	1.31151	0.00100533
VAT1L	-1.96854	0.00102224
FER1L4	-1.30796	0.00102584
ZFYVE1	-1.27525	0.00103763
GLDC	1.74878	0.00106144
DEPDC6	1.50431	0.00107116
N4BP3	-1.07947	0.00107825
SPRY1	-2.00469	0.00108061
C6orf141	1.66048	0.00108747
ZBTB38	1.22527	0.0010966
JUNB	-1.41038	0.00109895
TPK1	-1.03722	0.00110318
PKIB	2.22398	0.00111638
HTR1E	1.14152	0.00112
TRAF3	1.36584	0.00113675
MYH7	-1.53066	0.00117588
RBM24	2.60864	0.00117868
OSMR	1.19585	0.00118454
THSD4	1.68871	0.001186
HTRA4	1.33369	0.00119334
CORO2A	-1.11769	0.001196
PXK	1.34939	0.00121347
ACTL8	1.90317	0.00122382
FLJ41603	-1.46927	0.0012355
ABCG1	-1.41546	0.00126237
SGK1	2.70436	0.00130748
GALNT4	1.83258	0.00132745
MCM2	1.45036	0.00133804
SLC16A5	-1.5945	0.00136947
GLRX	-1.67237	0.00137478
FSTL5	-1.85463	0.00138752
BEX4	-1.45069	0.00139848
SGK3	3.04816	0.00140597
SLC31A2	-1.4875	0.00141515
RND1	-2.25862	0.00141945
CSF1R	-1.00735	0.00142105
SLC4A7	1.23503	0.00145505
CYP4B1	-1.0056	0.00147027
KLHL24	-1.98466	0.00147238
TMEM135	-1.04503	0.00149251
OLFML3	2.97927	0.00156035
EPB41L5	-1.11142	0.00158403
HBP1	-1.31188	0.00158454
SGCG	-1.46899	0.00158879
ANKRA2	-1.03738	0.00161127
BMP6	2.46455	0.00161848
TMEM164	1.80018	0.00162433
TACC1	-1.27732	0.00163342
IL4I1	1.17503	0.00167624
EPHA4	-1.48344	0.00168608
P2RX5	1.67784	0.00168675
NEIL2	1.40418	0.00169632
LOC392335	-1.13015	0.00170741
NBEA	-1.17307	0.00172807
SLC7A5	1.34814	0.00174779
UBL3	-1.02935	0.00179582
ANK3	-1.14767	0.00179635
YPEL5	-1.22079	0.00179705
DTL	2.01304	0.00180156
TMPRSS3	2.7409	0.00181601
PGBD5	1.22889	0.00184229
AVIL	-1.07703	0.00188065
C8orf46	3.82283	0.00188099
CLDN9	-1.03865	0.00188478
CATSPERB	-1.03725	0.00196329
LXN	-1.29765	0.00196367
MAT1A	3.20566	0.00196527
C1orf201	-1.04207	0.00197554
ABCC5	-1.23271	0.00198782
GLA	2.19109	0.00198964
SEC14L4	1.78859	0.00204058
LOC149134	-1.99906	0.00207843
FAM105A	-1.167	0.00209277
POLR3G	1.46305	0.00210097
ELF5	-1.68477	0.002122
TMEM140	-1.45198	0.00213704
HRK	1.30339	0.00214972
MTL5	-1.01458	0.00215549
LOC728836	-1.26961	0.00215882
PPIF	1.17567	0.00215951
FBXO8	-0.997425	0.00220612
MKNK2	-1.28895	0.00220971
ARHGAP12	-1.19305	0.00221524
JAK2	1.54496	0.0022235
ZNF710	-1.25877	0.00230611
TMPRSS2	-1.27498	0.00236335
RNF144B	-1.61883	0.00237781
CXCL12	3.57451	0.00243418
STK32C	1.18854	0.00247628
UTP20	1.52414	0.00250663
HOPX	-2.01594	0.00250987
AMD1	1.20707	0.00253807
CCR1	-1.07422	0.00254281
HPDL	1.23393	0.00254874
LOC400604	-0.990432	0.00260113
RAB3D	-1.05676	0.00261277
NFKBIL2	1.17771	0.00272534
WISP2	1.80024	0.0027286
TGIF1	-1.06723	0.00273987
CREB3L2	-0.956335	0.00274941
FAM59A	-1.02802	0.00277476
PGR	3.35469	0.00281989
KIFC3	-1.22665	0.00283396
SERHL2	-1.65236	0.00283641
GLRA3	-1.03457	0.00283829
MCM7	1.33658	0.00284175
AMPD1	-1.07741	0.00286055
YPEL2	-1.08193	0.00287326
AGR3	2.69774	0.00289881
GTF2IRD2	-1.43039	0.00290805
RAP1GAP	-1.0952	0.00292285
OR7C2	-1.24254	0.00294754
BMF	-3.31859	0.00295505
ADORA1	1.78799	0.00299165
SMAD3	-1.03752	0.00310289
UHRF1	1.12476	0.0031103
USP31	1.25243	0.00316811
GJB2	1.25221	0.00323566
MICALCL	1.28587	0.00325047
EGR3	4.65509	0.00333971
CDKL5	-1.56505	0.00336349
ANXA3	-1.10972	0.00338755
TMEM120B	1.18966	0.00341375
FBXO32	-1.52577	0.0034278
TNFRSF11B	-2.66297	0.00343092
ANKRD2	1.38967	0.00343344
BRS3	-1.17955	0.0034472
SLC16A4	-1.13783	0.00345777
MYBL1	1.58047	0.00347264
GDAP1	1.41727	0.00347349
LOC402778	1.95169	0.00348147
SALL4	-1.68053	0.00348196
ARNTL2	1.28249	0.00354374
NR2F1	1.26871	0.00365469
TP63	-1.75514	0.00370861
NDRG1	-1.25977	0.0037398
ERC2	-1.63775	0.00377048
PLEKHF2	-1.40386	0.0037751
HAUS6	1.18902	0.00380073
RCAN1	-1.03936	0.00382732
C8orf83	-1.05785	0.00384182
TTL	1.33557	0.00387453
TNS3	-1.5662	0.00391822
ZDHHC22	1.12438	0.00392866
AMOT	-1.0683	0.00396341
MYST4	1.72146	0.00399935
FBN2	-1.15741	0.00404959
TMEM49	-1.17295	0.0042352
PSD3	-1.08339	0.00426805
WNT3A	-1.50966	0.00428553
IRF9	-1.29532	0.00428662
CD3EAP	1.54007	0.00429822
FAM25A	2.03045	0.0043629
ATP6V1C2	2.08736	0.00439829
CDH11	-2.11679	0.00440054
BCL2	1.19012	0.00451492
RUNDC3B	-1.02426	0.00464043
BRWD1	-1.03048	0.00465069
SASH1	-1.33818	0.00468111
XRCC2	1.56425	0.00469736
ID1	-1.03148	0.00470058
ANKRD35	-1.30789	0.00470113
UGT2B15	2.75375	0.00472632
KIAA0513	-1.84068	0.00474265
RDH10	1.17346	0.00475379
FAM65C	-1.68223	0.00478848
CITED2	-1.11933	0.00484851
CSNK1A1	-0.96224	0.00488777
RNF43	-1.123	0.00492113
NOV	-1.7	0.0049533
SORL1	-1.19252	0.00515352
PSG8	1.88907	0.00516215
LAMA3	2.77142	0.00521609
RBP7	1.87655	0.00523367
ARHGAP29	-1.0102	0.00528785
LAMC2	1.18535	0.00533807
TIPARP	1.72582	0.00535364
MGP	1.71236	0.00541905
TMEM90B	3.71095	0.00554275
TXNIP	-1.16876	0.00555373
PMEPA1	-1.14645	0.00558094
NELL2	-1.04181	0.00571442
BLNK	-1.49757	0.00572858
ACAD11	-1.09886	0.00578952
IL20	1.53388	0.00581424
BDKRB2	-1.55551	0.00583299
NAV2	2.09916	0.00585686
ANKRD37	-1.1467	0.00587008
MYO1B	-1.19387	0.00587428
RLN2	1.18254	0.00605611
MYOF	1.62107	0.00621223
CLIP4	-1.48109	0.0062431
UGT2B10	1.20487	0.00628553
ARNT2	-1.12766	0.00631517
PLAC1	2.38269	0.00641777
BCAS1	-1.5087	0.00643559
RAPH1	-1.24135	0.00656682
UTRN	-1.16666	0.00676171
SMTNL2	2.85037	0.00676935
TARP	-1.61292	0.00677675
LAMB1	-1.10976	0.00679252
MUM1L1	-1.33075	0.00695477
SEMA6A	1.45424	0.00700358
P2RY6	-1.42206	0.0070119
DQX1	-1.01342	0.00702827
GSG1L	1.47628	0.00703786
YPEL1	-1.03614	0.00706058
POP1	1.38436	0.00707459
NEFH	3.15399	0.00712848
KIAA1683	-1.25959	0.00715008
MUC3B	-1.37722	0.00730058
BIRC3	1.41331	0.00732431
PRINS	-1.41069	0.00734162
RNF150	1.45199	0.00765058
FGFBP2	4.11576	0.00772028
C14orf174	1.195	0.00775313
PODXL2	1.3627	0.00780338
STRA6	-1.23986	0.00799
FGF18	1.51806	0.00806975
TIFA	1.65152	0.00807806
CTNND2	-1.39219	0.00809597
GALNT10	-1.78326	0.00822622
ATP4A	2.58641	0.00869021
BTG2	-1.96198	0.00869083
PSG9	1.5024	0.00874222
CACNB2	-1.91328	0.00893796
UGT2B11	3.29274	0.00894094
RFTN1	-1.76652	0.00896729
KHNYN	-1.20323	0.00916375
TMEM158	1.3588	0.00916997
ACOX2	1.84868	0.00938852
C15orf59	2.58946	0.0094391
FAM132B	1.38534	0.00945569
DLX2	-1.12052	0.00947119
EPAS1	-2.22991	0.0095922
C11orf82	1.23532	0.00963137
CYFIP2	-1.36285	0.00973388

## Sheet: S6. tnf.mock
S6. List of differentially expressed genes in response to the treatment with tnf.mock
geneSymbol	log2.FC	t.test.pval
OPTN	2.02019	4.73e-09
HLA-B	1.35187	6.65271e-09
PHLDA1	2.37178	9.79595e-09
C6orf141	1.54343	1.74219e-08
SLC5A6	1.53409	2.9896e-08
IKBKE	4.25207	4.51457e-08
PLA2G4C	2.44921	5.39011e-08
TNIP1	1.39808	6.75311e-08
PARD6G	1.68737	1.8521e-07
ABAT	1.85564	4.45713e-07
ETV7	2.7613	4.64888e-07
IFI27	1.66375	1.49254e-06
GALNTL4	1.72896	3.5182e-06
TMEM2	1.71159	3.67555e-06
TCEA3	-1.54352	4.17947e-06
SAMD11	-1.64208	4.58505e-06
MAFF	1.91741	4.62267e-06
CYP2J2	-1.48946	5.67293e-06
TGFB3	-1.95321	6.14217e-06
HS3ST1	1.77504	6.42524e-06
CREB3L4	-2.10674	6.53936e-06
AFAP1L2	-2.3102	8.04655e-06
KCNK15	1.65096	9.05346e-06
NTN4	3.08106	9.15006e-06
LDHD	-1.42038	9.1516e-06
RIBC1	-1.23026	9.45462e-06
MET	-1.25343	1.08691e-05
RAB26	-1.6699	1.11766e-05
PRR15L	-1.6227	1.26315e-05
AEBP1	-1.18755	1.28021e-05
MMP16	-2.21882	1.3489e-05
LRP12	1.54078	1.3737e-05
CPEB2	1.34104	1.5071e-05
PMAIP1	2.15805	1.53374e-05
LOC730102	-1.20385	1.67211e-05
JAGN1	-1.2983	1.6728e-05
THEM4	-1.16804	1.79128e-05
BMP4	-1.29832	1.89169e-05
MYCL1	1.81431	1.89646e-05
SLC16A9	1.9271	2.17203e-05
EBI3	4.42739	2.19373e-05
ASS1	2.02813	2.25427e-05
FAM63A	-1.69032	2.30277e-05
SLITRK6	-2.02084	2.54801e-05
ANKRD34A	-1.89349	2.65302e-05
CTH	-1.56832	2.68217e-05
TREX1	-1.12265	2.829e-05
POLR3GL	-1.25586	2.90425e-05
NGEF	-1.54815	2.9455e-05
SYTL1	-1.45947	3.00004e-05
SP5	-1.36787	3.16852e-05
TMEM25	-1.16503	3.20085e-05
GDPD3	-1.22956	3.52611e-05
TNIK	-1.81921	3.83431e-05
SEMA6A	-1.84746	3.9669e-05
BTN2A2	1.55209	4.32867e-05
STARD5	-1.27976	4.63385e-05
OVOL2	-1.65466	4.68254e-05
KAZALD1	-1.59507	5.00884e-05
HSD11B2	1.57707	5.33312e-05
B3GALT4	-1.22253	5.529e-05
NEIL1	-1.16127	5.66898e-05
LOC145837	-2.70138	6.27799e-05
RBL2	-1.1338	7.0801e-05
SYTL5	-1.85215	7.18842e-05
LOC338799	-1.35774	7.58179e-05
C5orf39	-1.29785	7.76748e-05
PMP22	-3.21427	8.06999e-05
KIAA1377	-1.36326	8.13081e-05
TMEM149	-1.47148	8.28146e-05
ALAD	-1.57783	9.50259e-05
FLJ45248	1.34949	9.98597e-05
COL4A2	-1.42629	0.000103989
SGEF	-1.43438	0.000108094
ARMC9	-1.61953	0.000108285
ISG20	2.25642	0.000111532
PECI	-1.29269	0.000112411
ST8SIA4	-2.04743	0.000116708
CALHM2	-1.4849	0.000119522
PYROXD2	-1.20865	0.000121787
TNF	1.48755	0.000126628
HEXIM2	-1.28846	0.000128712
UBA5	-1.51278	0.00013005
SNX10	-1.45826	0.000134548
ANXA6	-1.37017	0.00013794
NAIP	-1.24112	0.000154314
MTHFD1L	1.50988	0.000162028
CNPY4	-1.82234	0.000169991
FAM46C	-1.4424	0.00017907
CDCA7L	-1.39156	0.000180106
NEURL	-1.85009	0.000187132
GNA12	1.47623	0.000198168
VCX	-1.39806	0.000203127
FYN	1.48309	0.000207146
PPOX	-1.19261	0.000207564
PLCD1	-1.47574	0.000208546
SDC2	1.37723	0.000214202
GPR161	1.37132	0.000221998
MGST2	-1.23866	0.000224811
BNIPL	-1.55219	0.000239486
GPR39	-1.23539	0.000241268
OSR2	-1.15104	0.000243264
HS6ST2	2.02772	0.000244278
WNT10B	1.99914	0.000245887
TCEAL5	-1.20117	0.000247838
DIAPH2	-1.34492	0.000250134
DEF6	-1.28888	0.000254353
DHRS2	1.80813	0.000287333
FNDC3B	1.53479	0.000288305
C8orf4	2.9523	0.000288482
PTGER3	-1.35941	0.000293924
MAP2K6	-2.58908	0.000298704
C1orf64	-2.85779	0.000302624
ADAMTS19	-1.59337	0.000307567
C17orf55	-1.49592	0.000315921
METTL7A	-2.09318	0.000325358
HSD17B11	-1.39807	0.000329966
THRA	-1.13054	0.000330324
ANKRD20A2	-1.34512	0.000330535
GCNT1	-1.15663	0.000335278
PTGES	5.51381	0.000350073
ANG	-1.30246	0.000351156
KCNJ8	-3.03721	0.000355965
LRFN2	-1.56202	0.000356684
CYP1B1	1.324	0.000361692
ST6GALNAC2	-1.33974	0.000368426
CCDC88B	-1.41025	0.000386825
TNFRSF21	2.46869	0.000387184
NCAM2	-1.29025	0.00040726
NPHP3	-1.50545	0.000409635
MCEE	-1.17171	0.000410479
C2	1.37085	0.00041153
FGF13	-1.4082	0.000415766
EEPD1	1.30423	0.000418526
ATP6V0A4	-1.99152	0.000430745
MC1R	-1.18618	0.000434193
NUCB2	-1.11056	0.00044406
USP51	-1.41956	0.000455119
NIPAL3	-1.09331	0.000460997
REEP1	-1.30865	0.000467929
LOC100131727	1.43459	0.000471289
TMEM107	-1.30185	0.000489777
ADAMTS9	-1.53855	0.000495461
TRIM45	-1.22875	0.000505771
GRAMD1C	-2.8278	0.000507777
ACAA2	-1.18826	0.000509514
GJB2	4.28762	0.000513825
MT1F	-1.31619	0.000517868
IGSF5	-1.50222	0.000518234
DGKA	-1.27655	0.000523141
LOC728392	-1.27309	0.000528556
NR4A3	-1.6749	0.000533972
AGR2	-1.92292	0.000549601
CXXC4	-2.159	0.000556173
CMBL	-1.93641	0.000561039
MYC	1.41389	0.00057013
GJC3	-1.5781	0.000575524
SAGE1	-1.52491	0.000592964
CXCL16	1.9254	0.000618124
WDHD1	-1.13606	0.00062132
C7orf68	-1.72984	0.000638981
FSTL5	-2.57003	0.000659901
LPAR5	-1.80022	0.000668126
KLF8	-1.17342	0.000687328
SMOC2	-1.4981	0.000688394
DBP	-1.78554	0.00069203
UPK3A	1.35852	0.000704439
SLC24A3	-1.1696	0.00071163
SFXN3	-1.16878	0.000715442
SPINK5	-1.13834	0.000721077
IL1R2	-1.65038	0.000721527
LOC220115	-2.37176	0.000724406
UPP1	1.48379	0.000726971
LOC645722	-1.05547	0.00075343
BIRC3	7.20237	0.000753961
SLC16A3	-1.46295	0.000758443
ADHFE1	-1.28178	0.000761852
PRKAR2B	2.03371	0.000763833
FAM115C	-1.34999	0.000765877
P704P	-2.23023	0.00077788
GALNT12	-1.46281	0.000807088
GGT6	-1.14242	0.000809834
IRF1	2.35163	0.000828499
HEY1	-2.44228	0.000832056
HRASLS2	-1.48863	0.000834831
FLJ41603	-1.83697	0.000838775
FLJ39609	-1.15323	0.000839715
IL1R1	-1.19683	0.000844411
BDKRB1	1.92159	0.000849128
INPP5J	-1.29919	0.000858384
ADD3	-1.15415	0.000864333
ZMYND8	-1.39477	0.000884169
RBPMS2	1.70828	0.000884873
CXCR7	-1.12395	0.000888419
SGCG	-1.84272	0.000901684
AMT	-1.6518	0.000913657
TGM2	2.14179	0.000943401
EMP2	-1.33442	0.000953671
NFKBIA	2.41833	0.000971098
FGD6	2.32848	0.000985007
NFE2L3	2.32967	0.000985685
RASL10A	-1.18851	0.00098713
VAV3	-1.38723	0.00101088
AMDHD2	-1.37635	0.00102072
CAV1	-1.29476	0.00103328
C21orf34	-1.85939	0.0010339
BCL2L11	1.4253	0.00104232
RNF43	-1.70759	0.00104272
ATP8B2	-1.19912	0.00105542
PDLIM1	1.72839	0.00106653
CECR4	-1.21247	0.00107083
SPDEF	-1.3915	0.00107437
RPRM	-1.6889	0.00109362
SPATA17	-1.06551	0.00109886
LOC100131564	-1.47391	0.00118184
ZDHHC14	1.68872	0.00119858
LOC100128511	-1.12037	0.00120652
SALL2	-1.29503	0.00121099
S100A8	8.02073	0.00126021
ARID5A	1.34583	0.0012977
CPZ	1.38827	0.00134053
MTMR11	-1.14459	0.00134552
NDRG1	-2.48963	0.00135301
LTB	11.7136	0.00135633
LOC150759	-2.18548	0.00136487
C2orf54	-1.46834	0.00141436
RUNDC3B	-1.5869	0.00143011
FAM171A1	1.58134	0.00143088
PTPRE	2.4395	0.00145513
ICAM1	6.10343	0.00148514
JMJD4	1.37238	0.00151618
NFKBIE	2.52339	0.00151974
ACAD11	-1.65675	0.00152668
CLDN1	4.88063	0.00152711
ATP2B4	-1.34653	0.00152722
C1orf170	-1.29517	0.00156225
TFF3	-1.79395	0.00157354
ARL4D	-1.76116	0.00157931
NTF4	-1.83258	0.00158987
STK31	-1.1226	0.00159135
GOLSYN	-1.42151	0.001597
TMEM150C	-1.12671	0.00162786
OAF	2.00466	0.00164134
DAPK2	2.1297	0.00166347
ARAP1	-1.43669	0.00167112
AMOT	-1.34838	0.00172385
PSMB10	1.51297	0.00172441
TXNIP	-1.83653	0.00176842
IGFBP5	-1.5321	0.00184067
LOC100131733	2.12128	0.00186864
DST	-1.41614	0.00187354
BCAS1	-2.62177	0.00188444
LOC400986	-1.12884	0.00188448
ERBB4	-1.59197	0.00189491
PPP2R5C	-1.22528	0.00191138
ABCC5	-1.22621	0.00196882
SMA5	-1.43046	0.00202037
PPP1R14C	1.69589	0.00205896
MST1P2	-1.2579	0.00206243
PGLYRP4	2.98345	0.00210921
GNB4	1.49809	0.00219155
ENPP5	-1.17828	0.0022933
ITGAM	2.88255	0.00232488
GBP3	2.06551	0.00233727
BLNK	-2.02455	0.00234438
TARP	-2.60251	0.00239997
FRMD5	1.51369	0.0024206
GPR81	-1.24312	0.00244723
CXCR4	-1.38392	0.00249233
CPAMD8	-1.19275	0.00250038
TPTE	-1.40224	0.00250248
IL27RA	2.03648	0.00254214
PRAME	-1.13	0.00255369
AIM1	-1.54991	0.00261391
CYLD	1.49244	0.00264677
IL15RA	1.72594	0.00267521
IL6ST	1.98819	0.00268884
MGC29506	-1.10577	0.00271919
NOSTRIN	-1.30569	0.0027496
ID1	-1.14659	0.00274985
CITED2	-1.3385	0.00281337
HMCN1	-1.31341	0.00284283
DDIT4L	-1.89694	0.00295273
DUSP5P	-1.34755	0.00298117
SASH1	-1.42979	0.00298573
DOK7	-1.19945	0.00303767
TRAF3	2.77561	0.00304285
RIMBP3	-1.1992	0.00305979
NUDT13	-1.07148	0.00306717
BAG3	-1.1939	0.0030697
SLC5A5	2.18295	0.00310163
TCEAL1	-1.26915	0.00317088
IRS1	-1.20252	0.00319416
PKIA	-1.10408	0.00325701
PAQR6	-1.27947	0.00327078
SLC4A10	-2.56078	0.00331769
KIAA1683	-1.63488	0.00333497
KIF12	3.25746	0.00333547
SSFA2	-1.27099	0.00336723
RASGRP1	2.50945	0.0033989
USP31	1.38707	0.0035218
CYP4B1	2.99308	0.00355428
SHMT1	-1.0565	0.00366111
ATP6V1C2	2.33259	0.0036835
C14orf73	2.86253	0.00378816
DGAT2	1.56649	0.00391637
ITGB8	4.17552	0.00394385
MAP3K8	1.78035	0.0039605
P2RY6	-1.70836	0.00398397
WNT4	2.23563	0.00411176
C6orf150	1.41698	0.00413901
RPL27A	-1.33846	0.00414162
BMP6	1.919	0.00416999
ONECUT1	-1.61196	0.00418919
C4orf33	-1.18494	0.00420856
FZD9	1.69854	0.00422602
KLHL5	2.24046	0.00424027
SORL1	-1.17536	0.0043478
CLIC4	1.64721	0.00437854
VEPH1	-1.42757	0.0044128
AMOTL1	-1.7768	0.00450818
RAB32	1.6258	0.00455537
EFNA1	1.42679	0.00458299
PSMB9	3.40803	0.00459278
OSMR	1.56199	0.00467572
RADIL	-1.36951	0.0047135
IER5	1.55906	0.0047872
PVRL3	-1.53233	0.00500494
ATF3	1.62592	0.0050208
SPNS2	1.66411	0.00502723
PHEX	-1.24321	0.00508544
CNKSR3	2.27245	0.00519605
SYCP2	-1.47013	0.00523129
WNT11	-2.58604	0.00524073
MUM1L1	-1.43728	0.00527085
SMOX	2.47034	0.00527667
RP1-21O18.1	1.31491	0.00530531
POTEE	-1.488	0.00534964
TIFA	1.31179	0.00547025
TGFBI	3.12294	0.00547982
SDCBP	2.05253	0.00550063
BCL6	-1.24954	0.00551791
PHLDB2	4.87263	0.00551939
SMAD3	1.52517	0.00559123
GSG1L	1.75918	0.0056765
GCHFR	-1.11542	0.00572913
C9orf66	-1.19211	0.00576905
NPHS1	1.91949	0.00594179
CXorf61	-1.75451	0.00596857
ZCCHC24	1.41924	0.00604032
UTRN	-1.23504	0.00606059
LOC441461	-1.3408	0.00617495
PARP12	1.85259	0.00623913
ZNF541	-1.43546	0.0062832
GBP2	3.32712	0.00637112
MBNL2	2.435	0.00639255
EPHA2	1.58178	0.0064474
ANKRD36	-1.63475	0.00651542
EDN1	1.84499	0.00663289
APBA3	1.35566	0.00665031
C7orf29	1.6445	0.00670379
COL16A1	2.83441	0.00685365
THBD	1.85735	0.00698607
RERG	-1.22496	0.00701635
KREMEN2	1.53529	0.00705411
C8orf85	-1.33547	0.00707235
SGCE	-1.12947	0.00707879
FMO4	-1.06524	0.00712877
ADAMTS13	-1.20193	0.00714698
CYP26A1	-1.69422	0.00735486
KIAA1324	-1.49129	0.00742455
DIO3	2.46926	0.00759638
ELFN2	-1.78788	0.0076121
FAM3B	-1.13504	0.00763821
C12orf28	-1.77129	0.00765166
RAPGEFL1	2.88955	0.00768779
S1PR2	2.5797	0.00771711
STX11	2.03222	0.00785372
NFKB2	2.29867	0.0078718
SLC25A37	1.35374	0.00794191
IL15	2.27065	0.00799768
CRYBA2	-1.37668	0.00825514
TIMP3	1.40791	0.00835824
EVL	-1.34995	0.00837585
C3	3.31668	0.00851295
TCHH	-1.34274	0.00892002
THBS4	2.0699	0.00893546
S100A12	2.37827	0.00897734
TRIM16L	2.04899	0.00898636
RCN1	1.73626	0.00901515
PTAFR	3.7497	0.00903273
GFPT2	4.53951	0.0091235
TNFAIP3	5.03442	0.0091288
IL6	3.56145	0.00922686
NKX3-1	3.60413	0.00932892
HLA-A	1.85789	0.00947812
CDH18	-3.58252	0.00960365
SNPH	-1.65969	0.0096484
IDH1	-1.0129	0.00979854
LAMC2	4.04772	0.00982253
TPPP3	1.56542	0.00985702
AQP3	1.48107	0.009877

## Sheet: S7. Context-specific DEGs
S7. List of context-sepecific differentially expressed genes in response to the treatments.
doxo.e2.9	doxo.e2.9.tnf	doxo.mock	doxo.tnf	e2.9.mock	tnf.mock
EHD1	SPINK4	TAPT1	APOL2	SLC27A2	TMEM2
FZD1	C1QL1	RPS27L	KCNE2	SCARB1	TCEA3
ISYNA1	KLHDC8B	PPM1D	MRPS31	C10orf2	LDHD
ADCY1	NONO	AK1	TTC39A	MCM4	RAB26
IRS2	HDAC8	TSSK4	CDC20	MCM5	CPEB2
RAB3B	ESR1	DHRS11	COTL1	TMED8	LOC730102
FAM198B	FBXO15	RBM17	CYHR1	SLC19A2	BMP4
TIRAP	C14orf93	TDP1	GGPS1	ZNF696	EBI3
FLJ35220	DDAH2	OAZ3	TMCC2	KHK	TREX1
GREB1	TACSTD2	VEZF1	ARMCX6	GINS3	POLR3GL
BAK1	ZDHHC8P1	DDB2	SULT2B1	KLK10	SYTL1
C6orf132	C9orf7	SLC12A4	XBP1	ORC6L	TMEM25
TEF	ARHGAP26	HIST2H2AA4	FAM83F	CTPS	TNIK
RPRML	KCTD3	HIST1H2AE	CDCA3	NOP16	BTN2A2
GTPBP2	PKP2	FAM53C	LIPT1	NOLC1	STARD5
MED12L	POP7	RELT	TK2	MED13L	NEIL1
KIAA1143	PGM2L1	C19orf57	GTF2H4	BOP1	LOC338799
SERPINE2	SPATS2	C16orf52	WFDC2	SLC26A2	C5orf39
TIMM9	DCAF11	REXO2	TRIM21	ADC	PYROXD2
VCPIP1	ZBTB10	GGA2	KIFC1	DSCC1	TNF
R3HCC1	FAM164A	CABC1	TRAF3IP2	LOC400960	HEXIM2
PPAP2B	SPERT	C6orf203	HIST1H4C	PLOD2	ANXA6
HIC2	CEP57	LOC554206	HIST1H4B	ZNF367	MTHFD1L
RAB3IL1	LOC388242	KIAA2013	GPRASP2	C7orf40	CNPY4
PSG6	RHBDF2	STX12	ZC3HC1	RASSF8	FAM46C
PIK3CD	GTF2E1	CEP72	MND1	ABTB1	GNA12
NCRNA00094	EVPLL	FAM98A	DCTN4	ADAT2	PLCD1
RAB9A	C5orf42	ATP1A4	TMEM55A	LOC728537	MGST2
STAM2	MANSC1	C17orf91	FAM102B	TIMELESS	HS6ST2
SLC30A5	DBN1	MED29	HNRNPA1L2	MACF1	WNT10B
CBX7	SLC44A2	PTP4A1	IPP	SIGLEC15	TCEAL5
ABI2	LASS4	CRELD2	RTCD1	JAK1	DEF6
RAB42	FZD2	SAP18	RHOBTB3	NCRNA00085	C8orf4
C7orf36	C9orf150	ZNF283	ZMYM5	PLK2	ADAMTS19
ZNF586	VIPR1	ABCB6	SLC13A3	GPR135	THRA
TMEM161B	KIAA1462	RABGEF1	PWP1	POU5F1	ANG
RCBTB1	GRLF1	POMZP3	LYRM2	LYAR	ST6GALNAC2
FGR	TNRC6B	PCNA	ITGA2	CDC6	TNFRSF21
MAP3K12	NMB	ENDOG	ZKSCAN5	CHRNA5	MCEE
FAM113B	MBOAT1	KIAA0652	PELO	ATAD5	REEP1
CYCS	ARHGEF15	RHBDD3	FBXO17	CHKA	MT1F
CYTSB	SSBP2	FAM89B	SFRS12IP1	FAM100B	DGKA
FAM105B	SLC35A1	WDR26	UAP1L1	GPR109A	CMBL
LOC100287566	ZNF467	C16orf67	CACNB1	ATP8A1	SLC24A3
ATF4	ATF7IP	MRPL52	TRMT12	GRB7	LOC645722
PGA3	ME3	ZNF8	CCNB2	WIPI1	SLC16A3
TNS4	ZC3H12C	CEBPA	ABCA1	PRELID2	GGT6
BNIP1	CXCL14	SDHAP2	LOC389705	BTG1	ADD3
TUBA3C	LRG1	HIST1H2AJ	UFSP2	BDP1	AMT
IGFBP6	POGZ	RABEP1	SAP30	ZBTB38	NFKBIA
MYNN	MFNG	LOC442421	LOC642826	HTR1E	RASL10A
SLC43A1	MID2	SCD5	RP11-49G10.8	ACTL8	PDLIM1
FLJ42627	HRASLS5	ANXA4	IFFO2	GALNT4	CECR4
APC2	DUSP6	PMM2	FBN1	MCM2	SPATA17
ARTN	H19	TPST2	TMEM223	SLC4A7	LOC100131564
	HLA-DQB1	COQ10A	HIST1H4L	IL4I1	ZDHHC14
	RHO	NOD1	GPR19	NEIL2	ARID5A
	SLCO3A1	TMEM81	TMEM126A	LOC392335	CPZ
	FAM123A	CORO1A	KIF2C	CLDN9	MTMR11
	AK7	GBE1	ZNF616	HRK	FAM171A1
	EPB41L2	RPIA	DIDO1	FBXO8	JMJD4
	CDK5RAP2	MTHFSD	FLT3	STK32C	PPP2R5C
	GLTSCR1	IMPAD1	CDKN3	UTP20	MST1P2
	ADAD2	TYMS	ALG10B	AMD1	PGLYRP4
	HOXB9	AHCTF1	TMEM167B	RAB3D	FRMD5
	TIGD7	NEXN	OXSM	NFKBIL2	PRAME
	NEURL3	MELK	SERINC4	TGIF1	BAG3
	IL6R	TMEM121	C17orf42	FAM59A	TCEAL1
	TMEM201	RP2	ZNF700	KIFC3	PAQR6
	TMEM173	ZG16	HCST	MCM7	ONECUT1
	BCMO1	AKAP8L	FAM83A	ADORA1	CLIC4
		DEDD2	DBF4	UHRF1	RAB32
		EPHX2	LOC645249	EGR3	SPNS2
		TRIM11	40422	ANKRD2	POTEE
		C10orf47	NMU	GDAP1	TGFBI
		CEP120	RAPGEF6	NR2F1	BCL6
		C15orf37	PUS3	HAUS6	GCHFR
		TRUB1	VPS37B	ZDHHC22	LOC441461
		DOHH	FSTL3	MYST4	PARP12
		EI24	BAI2	CD3EAP	EDN1
		TMEM31	DENND5B	XRCC2	COL16A1
		ASTN2	ICOSLG	UGT2B15	KREMEN2
		TRAF6	WNT1	CSNK1A1	FMO4
		C20orf108	CACNA1D	LAMA3	ADAMTS13
		HBEGF	BRF2	MGP	CYP26A1
		RBM15	ZNF555	MYOF	KIAA1324
		ZNHIT6	HLA-G	DQX1	ELFN2
		RBM28	TNFRSF11A	YPEL1	FAM3B
		WIPI2	AGPAT9	POP1	STX11
		CHST7	C8orf44	MUC3B	CRYBA2
		MBTPS2	GNPDA2	C14orf174	TIMP3
		HIST1H2AM	ZNF44	PODXL2	EVL
		ZSWIM6	C1D	STRA6	C3
		ASF1B	ALG10	PSG9	TCHH
		ANGPTL4	IFNGR2	UGT2B11	RCN1
		MMAA	INSM2	KHNYN	IL6
		LRRC14	PEX2	C11orf82	SNPH
		PHYH	POLE2	CYFIP2	TPPP3
		LOC344967	ZMAT1		AQP3
		C14orf178	BBS10
		C17orf44	SNX15
		ATF7IP2	SLC2A6
		OGFRL1	CDC27
		SMARCAD1	OSTalpha
		GTF2B	SIPA1L3
		FBXL14	CACNG4
		CDIPT	SKI
		TMEM52	CMTM3
		MEX3A	ADAMTSL5
		IRF6	PPP1R1C
		LOC100134229	UST
		RPS15A	SLC5A10
		IFT20	CDH22
		FAM76A	KRT33A
		KIAA1370	C2orf44
		CSAD	CGRRF1
		VCX3A	FN1
		ARF6	SIX4
		C1orf63	HLA-J
		ZBTB1	BMP7
		CTSL1	C1S
		C20orf196	SDC4
		B3GALT6	POLQ
		LOC392288	C1orf133
		MBLAC1	ITGAX
		TBC1D2B	FLJ40330
		MAP1LC3B	RASSF4
		EME1	LSR
		GBA2	ZNF684
		TNFAIP8	LATS2
		DTNBP1	RASD1
		ZFYVE20	NHSL1
		ARNTL	STAT5A
		NCOA5	ZSCAN22
		INTS7	PHF23
		OTUD3	ECE1
		TNNC2	TRIM29
		RRM2B	LOC728401
		C12orf45	ESRRB
		RPS6KA3	CD83
		SLC6A10P	LOC388630
		LOC388796	HLA-H
		VEGFA
		RDH13
		ABHD3
		MTPAP
		UCN
		WDR47
		RFNG
		TTLL11
		LOC222699
		AP4S1
		QTRTD1
		IFIT5
		C10orf110
		MOSPD1
		LRP1B
		IL11RA
		HIST1H3F
		GAS6
		MAP2K3
		PRKAB1
		WNT5B
		RAB22A
		INTS4
		UNKL
		MYLIP
		FANCF
		LOC100133091
		LOC283711
		LOC100287005
		CNOT4
		ZNF259P1
		UBE2D1
		MPP3
		STON2
		C14orf28
		ARPM1
		CCDC55
		FES
		YY1
		SWAP70
		MLEC
		CLCN2
		GMFG
		CCDC17
		POPDC2
		IL17D
		PRKX
		MRPS18B
		HN1
		ZNF589
		SH3BP5
		LDLRAP1
		SKA3
		STK17A
		LEO1
		INTS3
		FEM1B
		LOC642413
		AP3M2
		EPHB3
		HIST2H4B
		N6AMT1
		DPY19L1
		COX11
		VCX2
		PTPRH
		PRODH
		RIOK1
		SQLE
		CIB2
		ZNF721
		ZADH2
		TPRA1
		SPIRE1
		PRDM15
		TUBB4
		HSPA2
		PPIA
		C2orf27A
		GJD4
		POLG
		HIST1H2AL
		TNFRSF14
		TJP3
		AP3B2
		SNTA1
		BICD2
		MIB2
		THUMPD2
		WIPF2
		HIST1H4F
		MAP4K3
		FOXD2
		F8
		KIAA1530
		NR2F2
		DCBLD2
		TSEN2
		MFSD8
		C14orf79
		ADAP2
		HNRNPD
		SDCBP2
		MAN2A2
		FGFR3
		ZNF572
		UCK2
		FAM120AOS
		RAB11FIP5
		ACTA1
		UPK2
		XPC
		CEP68
		SRCAP
		CDH24
		LOC285696
		SOCS4
		POLR3H
		CA5A
		LAD1
		RGP1
		PRDM2
		ZCCHC2
		PPP1R10
		PBX4
		C17orf68
		MDM4
		OPA3
		KIF18B
		ZNF254
		RRN3
		C4orf49
		URB2
		MXRA7
		PANK1
		LEAP2
		PIM1
		HOXA11AS
		LENG8
		SETX
		KHDRBS3
		INHBA
		GNMT
		BAX
		ING3
		OXSR1
		MGA
		RPL22L1
		SCHIP1
		NRN1L
		ZNF414
		NUP35
		IL17C
		MRPL15
		C17orf97
		RAD50
		SIRPA
		PPAN
		PPP1R1A
		GP1BA
		NOC3L
		37681
		LRDD
		AFF4
		SRGAP1
		NUP62
		LAT2
		LRRC17
		AREG
		UBE2C
		UBOX5
		HCLS1
		CHCHD7
		HLA-L
		LOC100129104
		CDK12
		ZNF37B
		DACT3
		ZNF678
		SYNM
		RNU12
		HSPA4
		C1orf135
		DMD
		PXN
		C8orf33
		ARL11
		CASP8
		DLC1
		DFNB31
		KCTD12
		HIST1H3J
		ZNF121
		LOC440792
		METT5D1
		TNXB
		LOC338620
		UBXN8
		INTS2
		TLX2
		NOL10
		LOC645277
		FPGS
		RPTOR
		RPP40
		DUSP2
		RNF122
		SNRK
		TRIM68
		NOTCH1
		ZNF654
		TNFSF9
		RPRD1A
		C8ORFK29
		LOC100131053
		PDCD11
		EDEM1
		PPRC1
		WDFY3
		MRPL3
		INCENP
		EXOSC2
		KLK9
		CHST6
		BBS7
		ETNK1
		ZNF323
		ARNT
		PLEKHG3
		RAB33B
		IGF2
		NFATC2
		FAM22A
		TOR3A
		FLJ90757
		ZNF628
		ZC3H4
		GXYLT1
