# Supplementary material for: Regulatory Crosstalk of Doxorubicin, Estradiol and TNFα Combined Treatment in Breast Cancer-derived Cell Lines
Source: Sci Rep. 2019 Oct 23;9:15172. doi: 10.1038/s41598-019-51349-9 (PMC6811586; doi:10.1038/s41598-019-51349-9)
Supplement: Supplementary file 4 — Dataset 2 [file 41598_2019_51349_MOESM4_ESM.xlsx]

## Sheet: Title page
Title of the manuscript:	Regulatory Crosstalk of Doxorubicin, Estradiol and TNFα Combined Treatment in Breast Cancer-derived Cell Lines
Author list:	Isar Nassiri, Alberto Inga, Erna Marija Meškytė, Federica Alessandrini, Yari Ciribilli, Corrado Priami

## Sheet: S1. Doxo+E2
S1. Results of gene Set enrichment analysis of context-specific differentially expressed genes in response to the Doxo+E2 treatment.
Name_of_network	Sorensen-Dice_Score_(SDS)	Target_size	Reference_size	Overlap	Network_activity_score	Name_of_TF	%downregulated	up_or_downregulated	URL	p.value	adjusted p.value	p.value2
POSITIVE_REGULATION_OF_CELL_DEATH	0.0759494	106	605	27	0.0647418	TLR2	48.1481	Up_regulated	http://www.broadinstitute.org/gsea/msigdb/cards/POSITIVE_REGULATION_OF_CELL_DEATH	74840	5.33443e-11	2.66722e-09
RESPONSE_TO_LIPID	0.0503018	106	888	25	0.0607196	TLR2	48	Up_regulated	http://www.broadinstitute.org/gsea/msigdb/cards/RESPONSE_TO_LIPID	74557	1.29646e-06	6.48228e-05
CAGGTG_E12_Q6	0.0200695	106	2485	26	0.0592442	TLR2	38.4615	Up_regulated	http://www.broadinstitute.org/gsea/msigdb/cards/CAGGTG_E12_Q6	72960	0.22437	1
REGULATION_OF_CELL_DEATH	0.0583016	106	1472	46	0.0589554	TLR2	52.1739	Up_regulated	http://www.broadinstitute.org/gsea/msigdb/cards/REGULATION_OF_CELL_DEATH	73973	1.17763e-14	5.88817e-13
RESPONSE_TO_ABIOTIC_STIMULUS	0.0530973	106	1024	30	0.0577371	TLR2	56.6667	Up_regulated	http://www.broadinstitute.org/gsea/msigdb/cards/RESPONSE_TO_ABIOTIC_STIMULUS	74421	2.5354e-08	1.2677e-06
GO_REGULATION_OF_TRANSCRIPTION_FROM_RNA_POLYMERASE_II_PROMOTER	0.0296296	106	1784	28	0.0577326	TLR2	57.1429	Up_regulated	http://www.broadinstitute.org/gsea/msigdb/cards/GO_REGULATION_OF_TRANSCRIPTION_FROM_RNA_POLYMERASE_II_PROMOTER	73661	0.00257764	0.128882
POSITIVE_REGULATION_OF_MOLECULAR_FUNCTION	0.046389	106	1791	44	0.0572553	TLR2	52.2727	Up_regulated	http://www.broadinstitute.org/gsea/msigdb/cards/POSITIVE_REGULATION_OF_MOLECULAR_FUNCTION	73654	8.4038e-11	4.2019e-09
POSITIVE_REGULATION_OF_CATALYTIC_ACTIVITY	0.044335	106	1518	36	0.0565842	TLR2	52.7778	Up_regulated	http://www.broadinstitute.org/gsea/msigdb/cards/POSITIVE_REGULATION_OF_CATALYTIC_ACTIVITY	73927	4.54981e-08	2.27491e-06
TTGTTT_FOXO4_01	0.0258422	106	2061	28	0.0565316	TLR2	60.7143	Down_regulated	http://www.broadinstitute.org/gsea/msigdb/cards/TTGTTT_FOXO4_01	73384	0.0188984	0.94492
NEGATIVE_REGULATION_OF_CELL_DEATH	0.0490798	106	872	24	0.0557254	TLR2	50	Up_regulated	http://www.broadinstitute.org/gsea/msigdb/cards/NEGATIVE_REGULATION_OF_CELL_DEATH	74573	3.35558e-06	0.000167779
POSITIVE_REGULATION_OF_GENE_EXPRESSION	0.0391517	106	1733	36	0.0552846	TLR2	58.3333	Up_regulated	http://www.broadinstitute.org/gsea/msigdb/cards/POSITIVE_REGULATION_OF_GENE_EXPRESSION	73712	7.95577e-07	3.97789e-05
POSITIVE_REGULATION_OF_BIOSYNTHETIC_PROCESS	0.0387232	106	1805	37	0.0552061	TLR2	56.7568	Up_regulated	http://www.broadinstitute.org/gsea/msigdb/cards/POSITIVE_REGULATION_OF_BIOSYNTHETIC_PROCESS	73640	9.39075e-07	4.69537e-05
POSITIVE_REGULATION_OF_CELLULAR_COMPONENT_ORGANIZATION	0.0397456	106	1152	25	0.0551738	TLR2	48	Up_regulated	http://www.broadinstitute.org/gsea/msigdb/cards/POSITIVE_REGULATION_OF_CELLULAR_COMPONENT_ORGANIZATION	74293	7.93453e-05	0.00396726
GO_NEGATIVE_REGULATION_OF_GENE_EXPRESSION	0.0300188	106	1493	24	0.0551142	TLR2	54.1667	Up_regulated	http://www.broadinstitute.org/gsea/msigdb/cards/GO_NEGATIVE_REGULATION_OF_GENE_EXPRESSION	73952	0.00567942	0.283971
REGULATION_OF_INTRACELLULAR_SIGNAL_TRANSDUCTION	0.0419977	106	1656	37	0.0548519	TLR2	51.3514	Up_regulated	http://www.broadinstitute.org/gsea/msigdb/cards/REGULATION_OF_INTRACELLULAR_SIGNAL_TRANSDUCTION	73789	1.57466e-07	7.87332e-06
REGULATION_OF_CELL_DIFFERENTIATION	0.0387985	106	1492	31	0.0541166	TLR2	48.3871	Up_regulated	http://www.broadinstitute.org/gsea/msigdb/cards/REGULATION_OF_CELL_DIFFERENTIATION	73953	1.46079e-05	0.000730396
RESPONSE_TO_OXYGEN_CONTAINING_COMPOUND	0.0457297	106	1381	34	0.0538023	TLR2	50	Up_regulated	http://www.broadinstitute.org/gsea/msigdb/cards/RESPONSE_TO_OXYGEN_CONTAINING_COMPOUND	74064	6.91389e-08	3.45695e-06
CELL_DEATH	0.0596206	106	1001	33	0.0530336	TLR2	54.5455	Up_regulated	http://www.broadinstitute.org/gsea/msigdb/cards/CELL_DEATH	74444	2.14349e-10	1.07175e-08
POSITIVE_REGULATION_OF_PHOSPHORUS_METABOLIC_PROCESS	0.056042	106	1036	32	0.0528778	TLR2	53.125	Up_regulated	http://www.broadinstitute.org/gsea/msigdb/cards/POSITIVE_REGULATION_OF_PHOSPHORUS_METABOLIC_PROCESS	74409	2.0092e-09	1.0046e-07
GGGAGGRR_MAZ_Q6	0.0243697	106	2274	29	0.0526265	TLR2	62.069	Down_regulated	http://www.broadinstitute.org/gsea/msigdb/cards/GGGAGGRR_MAZ_Q6	73171	0.0239269	1
REGULATION_OF_MULTICELLULAR_ORGANISMAL_DEVELOPMENT	0.0359955	106	1672	32	0.052549	TLR2	46.875	Up_regulated	http://www.broadinstitute.org/gsea/msigdb/cards/REGULATION_OF_MULTICELLULAR_ORGANISMAL_DEVELOPMENT	73773	3.5253e-05	0.00176265
POSITIVE_REGULATION_OF_PROTEIN_MODIFICATION_PROCESS	0.0499597	106	1135	31	0.0523958	TLR2	58.0645	Up_regulated	http://www.broadinstitute.org/gsea/msigdb/cards/POSITIVE_REGULATION_OF_PROTEIN_MODIFICATION_PROCESS	74310	5.34975e-08	2.67488e-06
POSITIVE_REGULATION_OF_CELL_COMMUNICATION	0.042735	106	1532	35	0.0519126	TLR2	48.5714	Up_regulated	http://www.broadinstitute.org/gsea/msigdb/cards/POSITIVE_REGULATION_OF_CELL_COMMUNICATION	73913	1.8437e-07	9.21848e-06
REGULATION_OF_PHOSPHORUS_METABOLIC_PROCESS	0.0440835	106	1618	38	0.0514981	TLR2	50	Up_regulated	http://www.broadinstitute.org/gsea/msigdb/cards/REGULATION_OF_PHOSPHORUS_METABOLIC_PROCESS	73827	1.63161e-08	8.15807e-07
REGULATION_OF_PROTEIN_MODIFICATION_PROCESS	0.0418502	106	1710	38	0.0512815	TLR2	52.6316	Up_regulated	http://www.broadinstitute.org/gsea/msigdb/cards/REGULATION_OF_PROTEIN_MODIFICATION_PROCESS	73735	9.72008e-08	4.86004e-06
POSITIVE_REGULATION_OF_INTRACELLULAR_SIGNAL_TRANSDUCTION	0.0529532	106	876	26	0.0510386	TLR2	57.6923	Up_regulated	http://www.broadinstitute.org/gsea/msigdb/cards/POSITIVE_REGULATION_OF_INTRACELLULAR_SIGNAL_TRANSDUCTION	74569	2.83969e-07	1.41985e-05
GO_CELL_DEVELOPMENT	0.0326371	106	1426	25	0.0505189	TLR2	52	Up_regulated	http://www.broadinstitute.org/gsea/msigdb/cards/GO_CELL_DEVELOPMENT	74019	0.00167402	0.0837012
RESPONSE_TO_HORMONE	0.048048	106	893	24	0.0497122	TLR2	37.5	Up_regulated	http://www.broadinstitute.org/gsea/msigdb/cards/RESPONSE_TO_HORMONE	74552	4.85233e-06	0.000242617
INTRACELLULAR_SIGNAL_TRANSDUCTION	0.0500596	106	1572	42	0.0495049	TLR2	47.619	Up_regulated	http://www.broadinstitute.org/gsea/msigdb/cards/INTRACELLULAR_SIGNAL_TRANSDUCTION	73873	3.77886e-11	1.88943e-09
POSITIVE_REGULATION_OF_PROTEIN_METABOLIC_PROCESS	0.048811	106	1492	39	0.0492491	TLR2	58.9744	Up_regulated	http://www.broadinstitute.org/gsea/msigdb/cards/POSITIVE_REGULATION_OF_PROTEIN_METABOLIC_PROCESS	73953	6.25144e-10	3.12572e-08
REGULATION_OF_CELL_PROLIFERATION	0.0474407	106	1496	38	0.0488026	TLR2	50	Up_regulated	http://www.broadinstitute.org/gsea/msigdb/cards/REGULATION_OF_CELL_PROLIFERATION	73949	2.54869e-09	1.27435e-07
POSITIVE_REGULATION_OF_MULTICELLULAR_ORGANISMAL_PROCESS	0.0426382	106	1395	32	0.0481769	TLR2	50	Up_regulated	http://www.broadinstitute.org/gsea/msigdb/cards/POSITIVE_REGULATION_OF_MULTICELLULAR_ORGANISMAL_PROCESS	74050	9.14953e-07	4.57477e-05
GGGCGGR_SP1_Q6	0.016415	106	2940	25	0.0473627	TLR2	56	Up_regulated	http://www.broadinstitute.org/gsea/msigdb/cards/GGGCGGR_SP1_Q6	72505	0.816396	1
ENZYME_BINDING	0.0314704	106	1737	29	0.0467722	TLR2	58.6207	Up_regulated	http://www.broadinstitute.org/gsea/msigdb/cards/ENZYME_BINDING	73708	0.000848185	0.0424092
CELLULAR_RESPONSE_TO_STRESS	0.0359066	106	1565	30	0.0466867	TLR2	60	Up_regulated	http://www.broadinstitute.org/gsea/msigdb/cards/CELLULAR_RESPONSE_TO_STRESS	73880	8.15383e-05	0.00407692
RECEPTOR_BINDING	0.0391909	106	1476	31	0.0462104	TLR2	51.6129	Up_regulated	http://www.broadinstitute.org/gsea/msigdb/cards/RECEPTOR_BINDING	73969	8.07334e-06	0.000403667
REGULATION_OF_CELLULAR_LOCALIZATION	0.0375994	106	1277	26	0.0458043	TLR2	42.3077	Up_regulated	http://www.broadinstitute.org/gsea/msigdb/cards/REGULATION_OF_CELLULAR_LOCALIZATION	74168	0.000152261	0.00761305
POSITIVE_REGULATION_OF_RESPONSE_TO_STIMULUS	0.0412776	106	1929	42	0.045789	TLR2	47.619	Up_regulated	http://www.broadinstitute.org/gsea/msigdb/cards/POSITIVE_REGULATION_OF_RESPONSE_TO_STIMULUS	73516	1.33227e-08	6.66134e-07
RESPONSE_TO_EXTERNAL_STIMULUS	0.0394395	106	1821	38	0.0457233	TLR2	47.3684	Up_regulated	http://www.broadinstitute.org/gsea/msigdb/cards/RESPONSE_TO_EXTERNAL_STIMULUS	73624	2.48166e-07	1.24083e-05
REGULATION_OF_TRANSPORT	0.0314136	106	1804	30	0.0441594	TLR2	46.6667	Up_regulated	http://www.broadinstitute.org/gsea/msigdb/cards/REGULATION_OF_TRANSPORT	73641	0.000614639	0.030732
GO_RESPONSE_TO_ENDOGENOUS_STIMULUS	0.033419	106	1450	26	0.0438567	TLR2	38.4615	Up_regulated	http://www.broadinstitute.org/gsea/msigdb/cards/GO_RESPONSE_TO_ENDOGENOUS_STIMULUS	73995	0.00103191	0.0515953
DEFENSE_RESPONSE	0.0359013	106	1231	24	0.0425142	TLR2	50	Up_regulated	http://www.broadinstitute.org/gsea/msigdb/cards/DEFENSE_RESPONSE	74214	0.000511799	0.0255899
IMMUNE_SYSTEM_PROCESS	0.0373206	106	1984	39	0.041407	TLR2	53.8462	Up_regulated	http://www.broadinstitute.org/gsea/msigdb/cards/IMMUNE_SYSTEM_PROCESS	73461	5.7173e-07	2.85865e-05
CELLULAR_RESPONSE_TO_ORGANIC_SUBSTANCE	0.0388946	106	1848	38	0.0409884	TLR2	50	Up_regulated	http://www.broadinstitute.org/gsea/msigdb/cards/CELLULAR_RESPONSE_TO_ORGANIC_SUBSTANCE	73597	3.32935e-07	1.66467e-05
REGULATION_OF_RESPONSE_TO_STRESS	0.0406607	106	1468	32	0.0401727	TLR2	59.375	Up_regulated	http://www.broadinstitute.org/gsea/msigdb/cards/REGULATION_OF_RESPONSE_TO_STRESS	73977	2.77535e-06	0.000138768
IMMUNE_RESPONSE	0.039801	106	1100	24	0.0386622	TLR2	54.1667	Up_regulated	http://www.broadinstitute.org/gsea/msigdb/cards/IMMUNE_RESPONSE	74345	0.00011535	0.00576752
REGULATION_OF_IMMUNE_SYSTEM_PROCESS	0.0437376	106	1403	33	0.0377546	TLR2	51.5152	Up_regulated	http://www.broadinstitute.org/gsea/msigdb/cards/REGULATION_OF_IMMUNE_SYSTEM_PROCESS	74042	3.20332e-07	1.60166e-05
POSITIVE_REGULATION_OF_IMMUNE_SYSTEM_PROCESS	0.0513875	106	867	25	0.0363388	TLR2	44	Up_regulated	http://www.broadinstitute.org/gsea/msigdb/cards/POSITIVE_REGULATION_OF_IMMUNE_SYSTEM_PROCESS	74578	8.73773e-07	4.36886e-05
PHOSPHORYLATION	0.0374813	106	1228	25	0.0353488	TLR2	48	Up_regulated	http://www.broadinstitute.org/gsea/msigdb/cards/PHOSPHORYLATION	74217	0.000230123	0.0115062
GO_PHOSPHATE_CONTAINING_COMPOUND_METABOLIC_PROCESS	0.0278445	106	1977	29	0.0352353	TLR2	48.2759	Up_regulated	http://www.broadinstitute.org/gsea/msigdb/cards/GO_PHOSPHATE_CONTAINING_COMPOUND_METABOLIC_PROCESS	73468	0.00537983	0.268991

## Sheet: S2. Doxo+e2.9+tnf
S2. Results of gene Set enrichment analysis of context-specific differentially expressed genes in response to the Doxo+e2.9+tnf treatment.
Name_of_network	Sorensen-Dice_Score_(SDS)	Target_size	Reference_size	Overlap	Network_activity_score	Name_of_TF	%downregulated	up_or_downregulated	URL	p.value	adjusted p.value
MITOTIC_CELL_CYCLE	0.0554939	135	766	25	0.0851537	ESR1	84	Down_regulated	http://www.broadinstitute.org/gsea/msigdb/cards/MITOTIC_CELL_CYCLE	1.14838e-05	0.000574191
CELL_CYCLE_PROCESS	0.0542763	135	1081	33	0.0764229	ESR1	84.8485	Down_regulated	http://www.broadinstitute.org/gsea/msigdb/cards/CELL_CYCLE_PROCESS	7.32882e-07	3.66441e-05
CELL_CYCLE	0.0468642	135	1316	34	0.0697921	ESR1	85.2941	Down_regulated	http://www.broadinstitute.org/gsea/msigdb/cards/CELL_CYCLE	1.88339e-05	0.000941695
REGULATION_OF_CELL_CYCLE	0.0627306	135	949	34	0.0669692	ESR1	70.5882	Down_regulated	http://www.broadinstitute.org/gsea/msigdb/cards/REGULATION_OF_CELL_CYCLE	1.4552e-08	7.27602e-07
ZWANG_TRANSIENTLY_UP_BY_1ST_EGF_PULSE_ONLY	0.0283688	135	1839	28	0.0652172	ESR1	75	Down_regulated	http://www.broadinstitute.org/gsea/msigdb/cards/ZWANG_TRANSIENTLY_UP_BY_1ST_EGF_PULSE_ONLY	0.119477	1
CELLULAR_RESPONSE_TO_DNA_DAMAGE_STIMULUS	0.0584795	135	720	25	0.0617444	ESR1	60	Up_regulated	http://www.broadinstitute.org/gsea/msigdb/cards/CELLULAR_RESPONSE_TO_DNA_DAMAGE_STIMULUS	4.33513e-06	0.000216756
CAGGTG_E12_Q6	0.0236641	135	2485	31	0.0596746	ESR1	64.5161	Down_regulated	http://www.broadinstitute.org/gsea/msigdb/cards/CAGGTG_E12_Q6	0.386068	1
REGULATION_OF_ORGANELLE_ORGANIZATION	0.039604	135	1178	26	0.0566954	ESR1	65.3846	Down_regulated	http://www.broadinstitute.org/gsea/msigdb/cards/REGULATION_OF_ORGANELLE_ORGANIZATION	0.00276314	0.138157
TTGTTT_FOXO4_01	0.0318761	135	2061	35	0.0566815	ESR1	62.8571	Down_regulated	http://www.broadinstitute.org/gsea/msigdb/cards/TTGTTT_FOXO4_01	0.0110275	0.551377
CELL_DEATH	0.056338	135	1001	32	0.056155	ESR1	37.5	Up_regulated	http://www.broadinstitute.org/gsea/msigdb/cards/CELL_DEATH	4.91259e-07	2.45629e-05
CYTOSKELETON	0.0266413	135	1967	28	0.0543983	ESR1	82.1429	Down_regulated	http://www.broadinstitute.org/gsea/msigdb/cards/CYTOSKELETON	0.198339	1
REGULATION_OF_CELL_DIFFERENTIATION	0.0393362	135	1492	32	0.0527754	ESR1	53.125	Up_regulated	http://www.broadinstitute.org/gsea/msigdb/cards/REGULATION_OF_CELL_DIFFERENTIATION	0.000719275	0.0359637
REGULATION_OF_INTRACELLULAR_SIGNAL_TRANSDUCTION	0.0469012	135	1656	42	0.0521214	ESR1	50	Up_regulated	http://www.broadinstitute.org/gsea/msigdb/cards/REGULATION_OF_INTRACELLULAR_SIGNAL_TRANSDUCTION	7.01709e-07	3.50854e-05
REGULATION_OF_CELL_DEATH	0.0597386	135	1472	48	0.0518152	ESR1	41.6667	Up_regulated	http://www.broadinstitute.org/gsea/msigdb/cards/REGULATION_OF_CELL_DEATH	2.0563e-11	1.02815e-09
REGULATION_OF_MULTICELLULAR_ORGANISMAL_DEVELOPMENT	0.0376314	135	1672	34	0.0511508	ESR1	55.8824	Up_regulated	http://www.broadinstitute.org/gsea/msigdb/cards/REGULATION_OF_MULTICELLULAR_ORGANISMAL_DEVELOPMENT	0.000818105	0.0409052
RESPONSE_TO_ABIOTIC_STIMULUS	0.0517688	135	1024	30	0.0510964	ESR1	46.6667	Up_regulated	http://www.broadinstitute.org/gsea/msigdb/cards/RESPONSE_TO_ABIOTIC_STIMULUS	8.03172e-06	0.000401586
TISSUE_DEVELOPMENT	0.0423472	135	1518	35	0.050909	ESR1	62.8571	Down_regulated	http://www.broadinstitute.org/gsea/msigdb/cards/TISSUE_DEVELOPMENT	9.59714e-05	0.00479857
GGGAGGRR_MAZ_Q6	0.0232462	135	2274	28	0.0506337	ESR1	67.8571	Down_regulated	http://www.broadinstitute.org/gsea/msigdb/cards/GGGAGGRR_MAZ_Q6	0.504467	1
TGGAAA_NFAT_Q4_01	0.0256032	135	1896	26	0.0495939	ESR1	61.5385	Down_regulated	http://www.broadinstitute.org/gsea/msigdb/cards/TGGAAA_NFAT_Q4_01	0.288245	1
REGULATION_OF_TRANSCRIPTION_FROM_RNA_POLYMERASE_II_PROMOTER	0.0312663	135	1784	30	0.0494711	ESR1	70	Down_regulated	http://www.broadinstitute.org/gsea/msigdb/cards/REGULATION_OF_TRANSCRIPTION_FROM_RNA_POLYMERASE_II_PROMOTER	0.0293284	1
IDENTICAL_PROTEIN_BINDING	0.0401786	135	1209	27	0.0493569	ESR1	59.2593	Up_regulated	http://www.broadinstitute.org/gsea/msigdb/cards/IDENTICAL_PROTEIN_BINDING	0.00188791	0.0943954
REGULATION_OF_TRANSFERASE_ACTIVITY	0.0462535	135	946	25	0.0490777	ESR1	64	Down_regulated	http://www.broadinstitute.org/gsea/msigdb/cards/REGULATION_OF_TRANSFERASE_ACTIVITY	0.000305738	0.0152869
NEGATIVE_REGULATION_OF_CELL_DEATH	0.0575968	135	872	29	0.048695	ESR1	48.2759	Up_regulated	http://www.broadinstitute.org/gsea/msigdb/cards/NEGATIVE_REGULATION_OF_CELL_DEATH	1.11744e-06	5.58721e-05
POSITIVE_REGULATION_OF_GENE_EXPRESSION	0.0374732	135	1733	35	0.0482112	ESR1	71.4286	Down_regulated	http://www.broadinstitute.org/gsea/msigdb/cards/POSITIVE_REGULATION_OF_GENE_EXPRESSION	0.00087784	0.043892
POSITIVE_REGULATION_OF_MOLECULAR_FUNCTION	0.0425753	135	1791	41	0.0477823	ESR1	58.5366	Up_regulated	http://www.broadinstitute.org/gsea/msigdb/cards/POSITIVE_REGULATION_OF_MOLECULAR_FUNCTION	9.954e-06	0.0004977
POSITIVE_REGULATION_OF_DEVELOPMENTAL_PROCESS	0.0407204	135	1142	26	0.0476145	ESR1	50	Up_regulated	http://www.broadinstitute.org/gsea/msigdb/cards/POSITIVE_REGULATION_OF_DEVELOPMENTAL_PROCESS	0.00158237	0.0791185
POSITIVE_REGULATION_OF_BIOSYNTHETIC_PROCESS	0.0371134	135	1805	36	0.0474612	ESR1	75	Down_regulated	http://www.broadinstitute.org/gsea/msigdb/cards/POSITIVE_REGULATION_OF_BIOSYNTHETIC_PROCESS	0.0006912	0.03456
POSITIVE_REGULATION_OF_CELL_COMMUNICATION	0.0383923	135	1532	32	0.0471156	ESR1	53.125	Up_regulated	http://www.broadinstitute.org/gsea/msigdb/cards/POSITIVE_REGULATION_OF_CELL_COMMUNICATION	0.00127315	0.0636575
POSITIVE_REGULATION_OF_CATALYTIC_ACTIVITY	0.0411373	135	1518	34	0.0470978	ESR1	58.8235	Up_regulated	http://www.broadinstitute.org/gsea/msigdb/cards/POSITIVE_REGULATION_OF_CATALYTIC_ACTIVITY	0.000176774	0.0088387
RESPONSE_TO_OXYGEN_CONTAINING_COMPOUND	0.0382586	135	1381	29	0.0467657	ESR1	44.8276	Up_regulated	http://www.broadinstitute.org/gsea/msigdb/cards/RESPONSE_TO_OXYGEN_CONTAINING_COMPOUND	0.00215126	0.107563
GGGCGGR_SP1_Q6	0.017561	135	2940	27	0.0467495	ESR1	59.2593	Up_regulated	http://www.broadinstitute.org/gsea/msigdb/cards/GGGCGGR_SP1_Q6	0.535282	1
POSITIVE_REGULATION_OF_INTRACELLULAR_SIGNAL_TRANSDUCTION	0.049456	135	876	25	0.0466701	ESR1	48	Up_regulated	http://www.broadinstitute.org/gsea/msigdb/cards/POSITIVE_REGULATION_OF_INTRACELLULAR_SIGNAL_TRANSDUCTION	9.44853e-05	0.00472427
CELL_DEVELOPMENT	0.0358744	135	1426	28	0.046465	ESR1	57.1429	Up_regulated	http://www.broadinstitute.org/gsea/msigdb/cards/CELL_DEVELOPMENT	0.00830668	0.415334
NEGATIVE_REGULATION_OF_RESPONSE_TO_STIMULUS	0.0347826	135	1360	26	0.0458456	ESR1	38.4615	Up_regulated	http://www.broadinstitute.org/gsea/msigdb/cards/NEGATIVE_REGULATION_OF_RESPONSE_TO_STIMULUS	0.0157283	0.786417
CELLULAR_RESPONSE_TO_STRESS	0.0411765	135	1565	35	0.0453185	ESR1	54.2857	Up_regulated	http://www.broadinstitute.org/gsea/msigdb/cards/CELLULAR_RESPONSE_TO_STRESS	0.000126489	0.00632447
REGULATION_OF_CELL_PROLIFERATION	0.0478234	135	1496	39	0.0451772	ESR1	43.5897	Up_regulated	http://www.broadinstitute.org/gsea/msigdb/cards/REGULATION_OF_CELL_PROLIFERATION	1.19818e-06	5.9909e-05
POSITIVE_REGULATION_OF_RESPONSE_TO_STIMULUS	0.0406977	135	1929	42	0.0451373	ESR1	45.2381	Up_regulated	http://www.broadinstitute.org/gsea/msigdb/cards/POSITIVE_REGULATION_OF_RESPONSE_TO_STIMULUS	1.78836e-05	0.000894181
POSITIVE_REGULATION_OF_MULTICELLULAR_ORGANISMAL_PROCESS	0.0352941	135	1395	27	0.0450799	ESR1	48.1481	Up_regulated	http://www.broadinstitute.org/gsea/msigdb/cards/POSITIVE_REGULATION_OF_MULTICELLULAR_ORGANISMAL_PROCESS	0.0115067	0.575333
INTRACELLULAR_SIGNAL_TRANSDUCTION	0.0433509	135	1572	37	0.0442053	ESR1	56.7568	Up_regulated	http://www.broadinstitute.org/gsea/msigdb/cards/INTRACELLULAR_SIGNAL_TRANSDUCTION	2.38209e-05	0.00119105
POSITIVE_REGULATION_OF_PROTEIN_MODIFICATION_PROCESS	0.0409449	135	1135	26	0.0441898	ESR1	50	Up_regulated	http://www.broadinstitute.org/gsea/msigdb/cards/POSITIVE_REGULATION_OF_PROTEIN_MODIFICATION_PROCESS	0.00150336	0.0751681
REGULATION_OF_PROTEIN_MODIFICATION_PROCESS	0.0401084	135	1710	37	0.0439507	ESR1	56.7568	Up_regulated	http://www.broadinstitute.org/gsea/msigdb/cards/REGULATION_OF_PROTEIN_MODIFICATION_PROCESS	0.00012207	0.0061035
POSITIVE_REGULATION_OF_PROTEIN_METABOLIC_PROCESS	0.0381069	135	1492	31	0.0437074	ESR1	48.3871	Up_regulated	http://www.broadinstitute.org/gsea/msigdb/cards/POSITIVE_REGULATION_OF_PROTEIN_METABOLIC_PROCESS	0.00179535	0.0897676
ENZYME_BINDING	0.0331197	135	1737	31	0.0427695	ESR1	67.7419	Down_regulated	http://www.broadinstitute.org/gsea/msigdb/cards/ENZYME_BINDING	0.0142505	0.712523
POSITIVE_REGULATION_OF_PHOSPHORUS_METABOLIC_PROCESS	0.0444065	135	1036	26	0.0415601	ESR1	46.1538	Up_regulated	http://www.broadinstitute.org/gsea/msigdb/cards/POSITIVE_REGULATION_OF_PHOSPHORUS_METABOLIC_PROCESS	0.000510369	0.0255184
REGULATION_OF_PHOSPHORUS_METABOLIC_PROCESS	0.0399315	135	1618	35	0.0413261	ESR1	54.2857	Up_regulated	http://www.broadinstitute.org/gsea/msigdb/cards/REGULATION_OF_PHOSPHORUS_METABOLIC_PROCESS	0.000245795	0.0122897
IMMUNE_SYSTEM_PROCESS	0.0339783	135	1984	36	0.0411026	ESR1	47.2222	Up_regulated	http://www.broadinstitute.org/gsea/msigdb/cards/IMMUNE_SYSTEM_PROCESS	0.00338668	0.169334
PHOSPHATE_CONTAINING_COMPOUND_METABOLIC_PROCESS	0.0284091	135	1977	30	0.0379534	ESR1	70	Down_regulated	http://www.broadinstitute.org/gsea/msigdb/cards/PHOSPHATE_CONTAINING_COMPOUND_METABOLIC_PROCESS	0.0807183	1
REGULATION_OF_TRANSPORT	0.0299123	135	1804	29	0.0376805	ESR1	58.6207	Up_regulated	http://www.broadinstitute.org/gsea/msigdb/cards/REGULATION_OF_TRANSPORT	0.0541189	1
CELLULAR_RESPONSE_TO_ORGANIC_SUBSTANCE	0.0353001	135	1848	35	0.0376214	ESR1	45.7143	Up_regulated	http://www.broadinstitute.org/gsea/msigdb/cards/CELLULAR_RESPONSE_TO_ORGANIC_SUBSTANCE	0.00189046	0.0945231
REGULATION_OF_IMMUNE_SYSTEM_PROCESS	0.0364109	135	1403	28	0.0352732	ESR1	39.2857	Up_regulated	http://www.broadinstitute.org/gsea/msigdb/cards/REGULATION_OF_IMMUNE_SYSTEM_PROCESS	0.0054356	0.27178

## Sheet: S3. Doxo
S3. Results of gene Set enrichment analysis of context-specific differentially expressed genes in response to the Doxo treatment.
Name_of_network	Sorensen-Dice_Score_(SDS)	Target_size	Reference_size	Overlap	Network_activity_score	Name_of_TF	%downregulated	up_or_downregulated	URL	p.value	adjusted p.value
CELL_CYCLE_PROCESS	0.0978723	329	1081	69	0.0946013	FAS	57.971	Up_regulated	http://www.broadinstitute.org/gsea/msigdb/cards/CELL_CYCLE_PROCESS	2.31169e-09	1.15585e-07
CELL_CYCLE	0.0924012	329	1316	76	0.0888751	FAS	59.2105	Up_regulated	http://www.broadinstitute.org/gsea/msigdb/cards/CELL_CYCLE	1.14982e-08	5.74911e-07
REGULATION_OF_CELL_CYCLE	0.103286	329	949	66	0.0839029	FAS	45.4545	Up_regulated	http://www.broadinstitute.org/gsea/msigdb/cards/REGULATION_OF_CELL_CYCLE	4.26547e-10	2.13273e-08
CELL_DEATH	0.0977444	329	1001	65	0.071854	FAS	46.1538	Up_regulated	http://www.broadinstitute.org/gsea/msigdb/cards/CELL_DEATH	6.98318e-09	3.49159e-07
GRAESSMANN_APOPTOSIS_BY_DOXORUBICIN_UP	0.0938137	329	1142	69	0.0718461	FAS	15.942	Up_regulated	http://www.broadinstitute.org/gsea/msigdb/cards/GRAESSMANN_APOPTOSIS_BY_DOXORUBICIN_UP	1.63709e-08	8.18543e-07
RESPONSE_TO_ABIOTIC_STIMULUS	0.097561	329	1024	66	0.070549	FAS	37.8788	Up_regulated	http://www.broadinstitute.org/gsea/msigdb/cards/RESPONSE_TO_ABIOTIC_STIMULUS	5.48351e-09	2.74176e-07
REGULATION_OF_TRANSFERASE_ACTIVITY	0.0972549	329	946	62	0.069676	FAS	50	Up_regulated	http://www.broadinstitute.org/gsea/msigdb/cards/REGULATION_OF_TRANSFERASE_ACTIVITY	1.1335e-08	5.6675e-07
NEGATIVE_REGULATION_OF_NITROGEN_COMPOUND_METABOLIC_PROCESS	0.0725894	329	1517	67	0.0688375	FAS	46.2687	Up_regulated	http://www.broadinstitute.org/gsea/msigdb/cards/NEGATIVE_REGULATION_OF_NITROGEN_COMPOUND_METABOLIC_PROCESS	0.000377667	0.0188833
NEGATIVE_REGULATION_OF_GENE_EXPRESSION	0.0724479	329	1493	66	0.0682922	FAS	42.4242	Up_regulated	http://www.broadinstitute.org/gsea/msigdb/cards/NEGATIVE_REGULATION_OF_GENE_EXPRESSION	0.000477187	0.0238593
GGGCGGR_SP1_Q6	0.0507801	329	2940	83	0.0590887	FAS	37.3494	Up_regulated	http://www.broadinstitute.org/gsea/msigdb/cards/GGGCGGR_SP1_Q6	0.28707	1
REGULATION_OF_TRANSCRIPTION_FROM_RNA_POLYMERASE_II_PROMOTER	0.0709891	329	1784	75	0.0681708	FAS	53.3333	Up_regulated	http://www.broadinstitute.org/gsea/msigdb/cards/REGULATION_OF_TRANSCRIPTION_FROM_RNA_POLYMERASE_II_PROMOTER	0.000333272	0.0166636
POSITIVE_REGULATION_OF_GENE_EXPRESSION	0.0805044	329	1733	83	0.0667069	FAS	51.8072	Up_regulated	http://www.broadinstitute.org/gsea/msigdb/cards/POSITIVE_REGULATION_OF_GENE_EXPRESSION	1.00687e-06	5.03437e-05
REGULATION_OF_INTRACELLULAR_SIGNAL_TRANSDUCTION	0.0856423	329	1656	85	0.0660272	FAS	47.0588	Up_regulated	http://www.broadinstitute.org/gsea/msigdb/cards/REGULATION_OF_INTRACELLULAR_SIGNAL_TRANSDUCTION	4.72109e-08	2.36054e-06
CELLULAR_RESPONSE_TO_STRESS	0.0876452	329	1565	83	0.0654756	FAS	48.1928	Up_regulated	http://www.broadinstitute.org/gsea/msigdb/cards/CELLULAR_RESPONSE_TO_STRESS	2.4461e-08	1.22305e-06
REGULATION_OF_CELL_DEATH	0.0999445	329	1472	90	0.0646315	FAS	41.1111	Up_regulated	http://www.broadinstitute.org/gsea/msigdb/cards/REGULATION_OF_CELL_DEATH	4.6676e-12	2.3338e-10
REGULATION_OF_CELL_DIFFERENTIATION	0.0823723	329	1492	75	0.0638596	FAS	45.3333	Up_regulated	http://www.broadinstitute.org/gsea/msigdb/cards/REGULATION_OF_CELL_DIFFERENTIATION	1.99339e-06	9.96697e-05
REGULATION_OF_PROTEIN_MODIFICATION_PROCESS	0.0863168	329	1710	88	0.0625152	FAS	47.7273	Up_regulated	http://www.broadinstitute.org/gsea/msigdb/cards/REGULATION_OF_PROTEIN_MODIFICATION_PROCESS	1.71389e-08	8.56943e-07
REGULATION_OF_PHOSPHORUS_METABOLIC_PROCESS	0.0873138	329	1618	85	0.0623973	FAS	45.8824	Up_regulated	http://www.broadinstitute.org/gsea/msigdb/cards/REGULATION_OF_PHOSPHORUS_METABOLIC_PROCESS	2.1567e-08	1.07835e-06
POSITIVE_REGULATION_OF_BIOSYNTHETIC_PROCESS	0.0759138	329	1805	81	0.0620735	FAS	51.8519	Up_regulated	http://www.broadinstitute.org/gsea/msigdb/cards/POSITIVE_REGULATION_OF_BIOSYNTHETIC_PROCESS	1.37141e-05	0.000685705
POSITIVE_REGULATION_OF_CATALYTIC_ACTIVITY	0.0801299	329	1518	74	0.06166	FAS	45.9459	Up_regulated	http://www.broadinstitute.org/gsea/msigdb/cards/POSITIVE_REGULATION_OF_CATALYTIC_ACTIVITY	5.33694e-06	0.000266847
REGULATION_OF_MULTICELLULAR_ORGANISMAL_DEVELOPMENT	0.0729635	329	1672	73	0.0610503	FAS	45.2055	Up_regulated	http://www.broadinstitute.org/gsea/msigdb/cards/REGULATION_OF_MULTICELLULAR_ORGANISMAL_DEVELOPMENT	0.000175408	0.00877039
INTRACELLULAR_SIGNAL_TRANSDUCTION	0.0841662	329	1572	80	0.0610025	FAS	43.75	Up_regulated	http://www.broadinstitute.org/gsea/msigdb/cards/INTRACELLULAR_SIGNAL_TRANSDUCTION	2.61552e-07	1.30776e-05
CAGGTG_E12_Q6	0.050462	329	2485	71	0.0625123	FAS	49.2958	Up_regulated	http://www.broadinstitute.org/gsea/msigdb/cards/CAGGTG_E12_Q6	0.442522	1
POSITIVE_REGULATION_OF_DEVELOPMENTAL_PROCESS	0.0815772	329	1142	60	0.0609421	FAS	38.3333	Up_regulated	http://www.broadinstitute.org/gsea/msigdb/cards/POSITIVE_REGULATION_OF_DEVELOPMENTAL_PROCESS	1.50767e-05	0.000753835
REGULATION_OF_CELL_PROLIFERATION	0.0975342	329	1496	89	0.0605561	FAS	39.3258	Up_regulated	http://www.broadinstitute.org/gsea/msigdb/cards/REGULATION_OF_CELL_PROLIFERATION	3.31735e-11	1.65867e-09
ENZYME_BINDING	0.0667957	329	1737	69	0.0581277	FAS	49.2754	Up_regulated	http://www.broadinstitute.org/gsea/msigdb/cards/ENZYME_BINDING	0.00284273	0.142137
TISSUE_DEVELOPMENT	0.0812128	329	1518	75	0.060236	FAS	44	Up_regulated	http://www.broadinstitute.org/gsea/msigdb/cards/TISSUE_DEVELOPMENT	2.49845e-06	0.000124923
BLALOCK_ALZHEIMERS_DISEASE_UP	0.0673267	329	1691	68	0.0629118	FAS	39.7059	Up_regulated	http://www.broadinstitute.org/gsea/msigdb/cards/BLALOCK_ALZHEIMERS_DISEASE_UP	0.00257179	0.12859
REPRODUCTION	0.0750308	329	1297	61	0.059821	FAS	50.8197	Up_regulated	http://www.broadinstitute.org/gsea/msigdb/cards/REPRODUCTION	0.000229836	0.0114918
POSITIVE_REGULATION_OF_MOLECULAR_FUNCTION	0.0773585	329	1791	82	0.0595632	FAS	46.3415	Up_regulated	http://www.broadinstitute.org/gsea/msigdb/cards/POSITIVE_REGULATION_OF_MOLECULAR_FUNCTION	6.12778e-06	0.000306389
POSITIVE_REGULATION_OF_PROTEIN_MODIFICATION_PROCESS	0.0846995	329	1135	62	0.0594313	FAS	50	Up_regulated	http://www.broadinstitute.org/gsea/msigdb/cards/POSITIVE_REGULATION_OF_PROTEIN_MODIFICATION_PROCESS	3.58923e-06	0.000179462
POSITIVE_REGULATION_OF_MULTICELLULAR_ORGANISMAL_PROCESS	0.0777262	329	1395	67	0.0590687	FAS	35.8209	Up_regulated	http://www.broadinstitute.org/gsea/msigdb/cards/POSITIVE_REGULATION_OF_MULTICELLULAR_ORGANISMAL_PROCESS	4.16202e-05	0.00208101
POSITIVE_REGULATION_OF_PROTEIN_METABOLIC_PROCESS	0.0889621	329	1492	81	0.0584689	FAS	49.3827	Up_regulated	http://www.broadinstitute.org/gsea/msigdb/cards/POSITIVE_REGULATION_OF_PROTEIN_METABOLIC_PROCESS	2.10819e-08	1.05409e-06
POSITIVE_REGULATION_OF_PHOSPHORUS_METABOLIC_PROCESS	0.0835165	329	1036	57	0.0584145	FAS	49.1228	Up_regulated	http://www.broadinstitute.org/gsea/msigdb/cards/POSITIVE_REGULATION_OF_PHOSPHORUS_METABOLIC_PROCESS	9.96523e-06	0.000498262
RESPONSE_TO_OXYGEN_CONTAINING_COMPOUND	0.0760234	329	1381	65	0.0572952	FAS	47.6923	Up_regulated	http://www.broadinstitute.org/gsea/msigdb/cards/RESPONSE_TO_OXYGEN_CONTAINING_COMPOUND	0.000114963	0.00574817
POSITIVE_REGULATION_OF_CELL_COMMUNICATION	0.073079	329	1532	68	0.0557516	FAS	42.6471	Up_regulated	http://www.broadinstitute.org/gsea/msigdb/cards/POSITIVE_REGULATION_OF_CELL_COMMUNICATION	0.000288377	0.0144188
REGULATION_OF_TRANSPORT	0.0618847	329	1804	66	0.045958	FAS	39.3939	Up_regulated	http://www.broadinstitute.org/gsea/msigdb/cards/REGULATION_OF_TRANSPORT	0.0202111	1
PHOSPHATE_CONTAINING_COMPOUND_METABOLIC_PROCESS	0.057242	329	1977	66	0.048516	FAS	43.9394	Up_regulated	http://www.broadinstitute.org/gsea/msigdb/cards/PHOSPHATE_CONTAINING_COMPOUND_METABOLIC_PROCESS	0.0980308	1
GGGAGGRR_MAZ_Q6	0.0507107	329	2274	66	0.0582185	FAS	51.5152	Up_regulated	http://www.broadinstitute.org/gsea/msigdb/cards/GGGAGGRR_MAZ_Q6	0.472817	1
CELL_DEVELOPMENT	0.0740741	329	1426	65	0.0546845	FAS	47.6923	Up_regulated	http://www.broadinstitute.org/gsea/msigdb/cards/CELL_DEVELOPMENT	0.00027353	0.0136765
POSITIVE_REGULATION_OF_RESPONSE_TO_STIMULUS	0.0797166	329	1929	90	0.0529514	FAS	37.7778	Up_regulated	http://www.broadinstitute.org/gsea/msigdb/cards/POSITIVE_REGULATION_OF_RESPONSE_TO_STIMULUS	5.01871e-07	2.50936e-05
IMMUNE_SYSTEM_PROCESS	0.0734976	329	1984	85	0.0518047	FAS	37.6471	Up_regulated	http://www.broadinstitute.org/gsea/msigdb/cards/IMMUNE_SYSTEM_PROCESS	2.54654e-05	0.00127327
REGULATION_OF_RESPONSE_TO_STRESS	0.0701169	329	1468	63	0.0487636	FAS	38.0952	Up_regulated	http://www.broadinstitute.org/gsea/msigdb/cards/REGULATION_OF_RESPONSE_TO_STRESS	0.00147627	0.0738135
REGULATION_OF_IMMUNE_SYSTEM_PROCESS	0.0762125	329	1403	66	0.0511165	FAS	39.3939	Up_regulated	http://www.broadinstitute.org/gsea/msigdb/cards/REGULATION_OF_IMMUNE_SYSTEM_PROCESS	8.93756e-05	0.00446878
RESPONSE_TO_EXTERNAL_STIMULUS	0.0734884	329	1821	79	0.0504979	FAS	30.3797	Up_regulated	http://www.broadinstitute.org/gsea/msigdb/cards/RESPONSE_TO_EXTERNAL_STIMULUS	5.75265e-05	0.00287632
CELLULAR_RESPONSE_TO_ORGANIC_SUBSTANCE	0.0744143	329	1848	81	0.0489624	FAS	43.2099	Up_regulated	http://www.broadinstitute.org/gsea/msigdb/cards/CELLULAR_RESPONSE_TO_ORGANIC_SUBSTANCE	3.13556e-05	0.00156778
RESPONSE_TO_ENDOGENOUS_STIMULUS	0.074199	329	1450	66	0.0481632	FAS	43.9394	Up_regulated	http://www.broadinstitute.org/gsea/msigdb/cards/RESPONSE_TO_ENDOGENOUS_STIMULUS	0.000215102	0.0107551
PILON_KLF1_TARGETS_DN	0.0504129	329	1972	58	0.0660414	FAS	56.8966	Up_regulated	http://www.broadinstitute.org/gsea/msigdb/cards/PILON_KLF1_TARGETS_DN	0.59803	1
RECEPTOR_BINDING	0.0742382	329	1476	67	0.0478357	FAS	47.7612	Up_regulated	http://www.broadinstitute.org/gsea/msigdb/cards/RECEPTOR_BINDING	0.00017292	0.008646
REGULATION_OF_CELLULAR_LOCALIZATION	0.0697385	329	1277	56	0.0509958	FAS	41.0714	Up_regulated	http://www.broadinstitute.org/gsea/msigdb/cards/REGULATION_OF_CELLULAR_LOCALIZATION	0.00270586	0.135293

## Sheet: S4. Doxo+TNFa
S4. Results of gene Set enrichment analysis of context-specific differentially expressed genes in response to the Doxo+TNFa treatment.
Name_of_network	Sorensen-Dice_Score_(SDS)	Target_size	Reference_size	Overlap	Network_activity_score	Name_of_TF	%downregulated	up_or_downregulated	URL	p.value	adjusted p.value
CELL_CYCLE_PROCESS	0.0650794	179	1081	41	0.0829651	CNR1	78.0488	Down_regulated	http://www.broadinstitute.org/gsea/msigdb/cards/CELL_CYCLE_PROCESS	3.79342e-07	1.89671e-05
DODD_NASOPHARYNGEAL_CARCINOMA_DN	0.047619	179	1375	37	0.0826342	CNR1	64.8649	Down_regulated	http://www.broadinstitute.org/gsea/msigdb/cards/DODD_NASOPHARYNGEAL_CARCINOMA_DN	0.00115753	0.0578767
CELL_CYCLE	0.0602007	179	1316	45	0.0780575	CNR1	75.5556	Down_regulated	http://www.broadinstitute.org/gsea/msigdb/cards/CELL_CYCLE	9.15791e-07	4.57895e-05
REGULATION_OF_CELL_CYCLE	0.0691489	179	949	39	0.0682713	CNR1	64.1026	Down_regulated	http://www.broadinstitute.org/gsea/msigdb/cards/REGULATION_OF_CELL_CYCLE	1.49026e-07	7.45129e-06
ZWANG_TRANSIENTLY_UP_BY_1ST_EGF_PULSE_ONLY	0.03667	179	1839	37	0.0626486	CNR1	64.8649	Down_regulated	http://www.broadinstitute.org/gsea/msigdb/cards/ZWANG_TRANSIENTLY_UP_BY_1ST_EGF_PULSE_ONLY	0.0622649	1
REGULATION_OF_ORGANELLE_ORGANIZATION	0.0515844	179	1178	35	0.060022	CNR1	60	Up_regulated	http://www.broadinstitute.org/gsea/msigdb/cards/REGULATION_OF_ORGANELLE_ORGANIZATION	0.000348815	0.0174407
REGULATION_OF_TRANSFERASE_ACTIVITY	0.0728889	179	946	41	0.0589063	CNR1	48.7805	Up_regulated	http://www.broadinstitute.org/gsea/msigdb/cards/REGULATION_OF_TRANSFERASE_ACTIVITY	9.90085e-09	4.95042e-07
CAGGTG_E12_Q6	0.0285285	179	2485	38	0.0574363	CNR1	52.6316	Up_regulated	http://www.broadinstitute.org/gsea/msigdb/cards/CAGGTG_E12_Q6	0.638197	1
REGULATION_OF_INTRACELLULAR_SIGNAL_TRANSDUCTION	0.0588556	179	1656	54	0.0559145	CNR1	46.2963	Up_regulated	http://www.broadinstitute.org/gsea/msigdb/cards/REGULATION_OF_INTRACELLULAR_SIGNAL_TRANSDUCTION	6.95354e-08	3.47677e-06
REGULATION_OF_TRANSCRIPTION_FROM_RNA_POLYMERASE_II_PROMOTER	0.0397351	179	1784	39	0.0522541	CNR1	61.5385	Down_regulated	http://www.broadinstitute.org/gsea/msigdb/cards/REGULATION_OF_TRANSCRIPTION_FROM_RNA_POLYMERASE_II_PROMOTER	0.020489	1
POSITIVE_REGULATION_OF_CELL_COMMUNICATION	0.0561075	179	1532	48	0.0521483	CNR1	39.5833	Up_regulated	http://www.broadinstitute.org/gsea/msigdb/cards/POSITIVE_REGULATION_OF_CELL_COMMUNICATION	2.21373e-06	0.000110686
REGULATION_OF_CELL_DEATH	0.0605694	179	1472	50	0.0515977	CNR1	46	Up_regulated	http://www.broadinstitute.org/gsea/msigdb/cards/REGULATION_OF_CELL_DEATH	1.22023e-07	6.10115e-06
PUJANA_BRCA1_PCC_NETWORK	0.0447843	179	1652	41	0.0515333	CNR1	70.7317	Down_regulated	http://www.broadinstitute.org/gsea/msigdb/cards/PUJANA_BRCA1_PCC_NETWORK	0.00171663	0.0858317
CELLULAR_RESPONSE_TO_STRESS	0.0447248	179	1565	39	0.0514448	CNR1	58.9744	Up_regulated	http://www.broadinstitute.org/gsea/msigdb/cards/CELLULAR_RESPONSE_TO_STRESS	0.00282239	0.141119
GGGAGGRR_MAZ_Q6	0.0317978	179	2274	39	0.0508889	CNR1	58.9744	Up_regulated	http://www.broadinstitute.org/gsea/msigdb/cards/GGGAGGRR_MAZ_Q6	0.286319	1
POSITIVE_REGULATION_OF_PROTEIN_MODIFICATION_PROCESS	0.0684932	179	1135	45	0.0503652	CNR1	40	Up_regulated	http://www.broadinstitute.org/gsea/msigdb/cards/POSITIVE_REGULATION_OF_PROTEIN_MODIFICATION_PROCESS	1.53804e-08	7.6902e-07
POSITIVE_REGULATION_OF_RESPONSE_TO_STIMULUS	0.0559772	179	1929	59	0.0502752	CNR1	37.2881	Up_regulated	http://www.broadinstitute.org/gsea/msigdb/cards/POSITIVE_REGULATION_OF_RESPONSE_TO_STIMULUS	3.89938e-08	1.94969e-06
POSITIVE_REGULATION_OF_CATALYTIC_ACTIVITY	0.0589275	179	1518	50	0.0502342	CNR1	48	Up_regulated	http://www.broadinstitute.org/gsea/msigdb/cards/POSITIVE_REGULATION_OF_CATALYTIC_ACTIVITY	2.07664e-07	1.03832e-05
REGULATION_OF_CELL_DIFFERENTIATION	0.0610413	179	1492	51	0.050201	CNR1	41.1765	Up_regulated	http://www.broadinstitute.org/gsea/msigdb/cards/REGULATION_OF_CELL_DIFFERENTIATION	7.46991e-08	3.73496e-06
ENZYME_BINDING	0.0448852	179	1737	43	0.0501704	CNR1	60.4651	Down_regulated	http://www.broadinstitute.org/gsea/msigdb/cards/ENZYME_BINDING	0.00137977	0.0689885
POSITIVE_REGULATION_OF_MOLECULAR_FUNCTION	0.0598985	179	1791	59	0.0500542	CNR1	47.4576	Up_regulated	http://www.broadinstitute.org/gsea/msigdb/cards/POSITIVE_REGULATION_OF_MOLECULAR_FUNCTION	3.95101e-09	1.97551e-07
INTRACELLULAR_SIGNAL_TRANSDUCTION	0.0513992	179	1572	45	0.0500485	CNR1	51.1111	Up_regulated	http://www.broadinstitute.org/gsea/msigdb/cards/INTRACELLULAR_SIGNAL_TRANSDUCTION	4.09682e-05	0.00204841
POSITIVE_REGULATION_OF_CELL_PROLIFERATION	0.0704935	179	814	35	0.0499062	CNR1	45.7143	Up_regulated	http://www.broadinstitute.org/gsea/msigdb/cards/POSITIVE_REGULATION_OF_CELL_PROLIFERATION	2.42297e-07	1.21149e-05
NEGATIVE_REGULATION_OF_RESPONSE_TO_STIMULUS	0.0454841	179	1360	35	0.0495719	CNR1	42.8571	Up_regulated	http://www.broadinstitute.org/gsea/msigdb/cards/NEGATIVE_REGULATION_OF_RESPONSE_TO_STIMULUS	0.00362875	0.181438
POSITIVE_REGULATION_OF_GENE_EXPRESSION	0.0460251	179	1733	44	0.0495168	CNR1	56.8182	Up_regulated	http://www.broadinstitute.org/gsea/msigdb/cards/POSITIVE_REGULATION_OF_GENE_EXPRESSION	0.000637184	0.0318592
REGULATION_OF_PROTEIN_MODIFICATION_PROCESS	0.0592906	179	1710	56	0.0493566	CNR1	41.0714	Up_regulated	http://www.broadinstitute.org/gsea/msigdb/cards/REGULATION_OF_PROTEIN_MODIFICATION_PROCESS	2.82556e-08	1.41278e-06
TISSUE_DEVELOPMENT	0.047142	179	1518	40	0.0492457	CNR1	45	Up_regulated	http://www.broadinstitute.org/gsea/msigdb/cards/TISSUE_DEVELOPMENT	0.000797784	0.0398892
REGULATION_OF_CELL_PROLIFERATION	0.0704478	179	1496	59	0.0491615	CNR1	45.7627	Up_regulated	http://www.broadinstitute.org/gsea/msigdb/cards/REGULATION_OF_CELL_PROLIFERATION	8.54246e-12	4.27123e-10
REGULATION_OF_MULTICELLULAR_ORGANISMAL_DEVELOPMENT	0.0561858	179	1672	52	0.0488447	CNR1	44.2308	Up_regulated	http://www.broadinstitute.org/gsea/msigdb/cards/REGULATION_OF_MULTICELLULAR_ORGANISMAL_DEVELOPMENT	5.06043e-07	2.53021e-05
GGGCGGR_SP1_Q6	0.0237256	179	2940	37	0.0481773	CNR1	54.0541	Up_regulated	http://www.broadinstitute.org/gsea/msigdb/cards/GGGCGGR_SP1_Q6	0.589771	1
POSITIVE_REGULATION_OF_BIOSYNTHETIC_PROCESS	0.0433468	179	1805	43	0.0478393	CNR1	51.1628	Up_regulated	http://www.broadinstitute.org/gsea/msigdb/cards/POSITIVE_REGULATION_OF_BIOSYNTHETIC_PROCESS	0.00234719	0.117359
POSITIVE_REGULATION_OF_MULTICELLULAR_ORGANISMAL_PROCESS	0.0533672	179	1395	42	0.0475391	CNR1	35.7143	Up_regulated	http://www.broadinstitute.org/gsea/msigdb/cards/POSITIVE_REGULATION_OF_MULTICELLULAR_ORGANISMAL_PROCESS	4.74981e-05	0.00237491
TGGAAA_NFAT_Q4_01	0.0375904	179	1896	39	0.0473403	CNR1	51.2821	Up_regulated	http://www.broadinstitute.org/gsea/msigdb/cards/TGGAAA_NFAT_Q4_01	0.0396925	1
POSITIVE_REGULATION_OF_PHOSPHORUS_METABOLIC_PROCESS	0.0691358	179	1036	42	0.0469171	CNR1	38.0952	Up_regulated	http://www.broadinstitute.org/gsea/msigdb/cards/POSITIVE_REGULATION_OF_PHOSPHORUS_METABOLIC_PROCESS	4.38823e-08	2.19411e-06
POSITIVE_REGULATION_OF_PROTEIN_METABOLIC_PROCESS	0.0622382	179	1492	52	0.046883	CNR1	38.4615	Up_regulated	http://www.broadinstitute.org/gsea/msigdb/cards/POSITIVE_REGULATION_OF_PROTEIN_METABOLIC_PROCESS	1.96386e-08	9.81931e-07
REGULATION_OF_PHOSPHORUS_METABOLIC_PROCESS	0.0578742	179	1618	52	0.0467387	CNR1	42.3077	Up_regulated	http://www.broadinstitute.org/gsea/msigdb/cards/REGULATION_OF_PHOSPHORUS_METABOLIC_PROCESS	1.98436e-07	9.92178e-06
IMMUNE_SYSTEM_PROCESS	0.049006	179	1984	53	0.0467241	CNR1	41.5094	Up_regulated	http://www.broadinstitute.org/gsea/msigdb/cards/IMMUNE_SYSTEM_PROCESS	1.74429e-05	0.000872143
POSITIVE_REGULATION_OF_DEVELOPMENTAL_PROCESS	0.0529902	179	1142	35	0.0455483	CNR1	34.2857	Up_regulated	http://www.broadinstitute.org/gsea/msigdb/cards/POSITIVE_REGULATION_OF_DEVELOPMENTAL_PROCESS	0.000272121	0.013606
RECEPTOR_BINDING	0.0507553	179	1476	42	0.0451978	CNR1	45.2381	Up_regulated	http://www.broadinstitute.org/gsea/msigdb/cards/RECEPTOR_BINDING	0.000115522	0.00577611
REGULATION_OF_RESPONSE_TO_STRESS	0.0437158	179	1468	36	0.0449416	CNR1	36.1111	Up_regulated	http://www.broadinstitute.org/gsea/msigdb/cards/REGULATION_OF_RESPONSE_TO_STRESS	0.00660282	0.330141
RESPONSE_TO_OXYGEN_CONTAINING_COMPOUND	0.0525641	179	1381	41	0.044821	CNR1	39.0244	Up_regulated	http://www.broadinstitute.org/gsea/msigdb/cards/RESPONSE_TO_OXYGEN_CONTAINING_COMPOUND	7.36477e-05	0.00368238
REGULATION_OF_IMMUNE_SYSTEM_PROCESS	0.0505689	179	1403	40	0.0443317	CNR1	45	Up_regulated	http://www.broadinstitute.org/gsea/msigdb/cards/REGULATION_OF_IMMUNE_SYSTEM_PROCESS	0.000214094	0.0107047
NEUROGENESIS	0.0468058	179	1402	37	0.0441794	CNR1	45.9459	Up_regulated	http://www.broadinstitute.org/gsea/msigdb/cards/NEUROGENESIS	0.00183394	0.0916972
CELL_DEVELOPMENT	0.0485981	179	1426	39	0.043792	CNR1	35.8974	Up_regulated	http://www.broadinstitute.org/gsea/msigdb/cards/CELL_DEVELOPMENT	0.000576762	0.0288381
RESPONSE_TO_EXTERNAL_STIMULUS	0.047	179	1821	47	0.043617	CNR1	34.0426	Up_regulated	http://www.broadinstitute.org/gsea/msigdb/cards/RESPONSE_TO_EXTERNAL_STIMULUS	0.000235199	0.0117599
PHOSPHATE_CONTAINING_COMPOUND_METABOLIC_PROCESS	0.0352505	179	1977	38	0.0396531	CNR1	63.1579	Down_regulated	http://www.broadinstitute.org/gsea/msigdb/cards/PHOSPHATE_CONTAINING_COMPOUND_METABOLIC_PROCESS	0.10437	1
REGULATION_OF_TRANSPORT	0.0443772	179	1804	44	0.0394015	CNR1	50	Up_regulated	http://www.broadinstitute.org/gsea/msigdb/cards/REGULATION_OF_TRANSPORT	0.00116698	0.0583489
CELLULAR_RESPONSE_TO_ORGANIC_SUBSTANCE	0.052294	179	1848	53	0.0391633	CNR1	33.9623	Up_regulated	http://www.broadinstitute.org/gsea/msigdb/cards/CELLULAR_RESPONSE_TO_ORGANIC_SUBSTANCE	2.50609e-06	0.000125304
RESPONSE_TO_ENDOGENOUS_STIMULUS	0.0478821	179	1450	39	0.0381629	CNR1	30.7692	Up_regulated	http://www.broadinstitute.org/gsea/msigdb/cards/RESPONSE_TO_ENDOGENOUS_STIMULUS	0.000667375	0.0333688
SIGNAL_TRANSDUCER_ACTIVITY	0.0439791	179	1731	42	0.0320375	CNR1	47.619	Up_regulated	http://www.broadinstitute.org/gsea/msigdb/cards/SIGNAL_TRANSDUCER_ACTIVITY	0.00204353	0.102176

## Sheet: S5. E2
S5. Results of gene Set enrichment analysis of context-specific differentially expressed genes in response to the E2 treatment.
Name_of_network	Sorensen-Dice_Score_(SDS)	Target_size	Reference_size	Overlap	Network_activity_score	Name_of_TF	%downregulated	up_or_downregulated	URL	p.value	adjusted p.value
DUTERTRE_ESTRADIOL_RESPONSE_6HR_UP	0.132492	88	229	21	0.225114	ITGB4	0	Up_regulated	http://www.broadinstitute.org/gsea/msigdb/cards/DUTERTRE_ESTRADIOL_RESPONSE_6HR_UP	1.19782e-15	5.9891e-14
KEGG_PATHWAYS_IN_CANCER	0.0961538	88	328	20	0.0550019	ITGB4	60	Up_regulated	http://www.broadinstitute.org/gsea/msigdb/cards/KEGG_PATHWAYS_IN_CANCER	6.76153e-12	3.38076e-10
REGULATION_OF_CELLULAR_COMPONENT_MOVEMENT	0.0512224	88	771	22	0.0436555	ITGB4	59.0909	Up_regulated	http://www.broadinstitute.org/gsea/msigdb/cards/REGULATION_OF_CELLULAR_COMPONENT_MOVEMENT	2.21059e-07	1.1053e-05
TISSUE_DEVELOPMENT	0.0398506	88	1518	32	0.0372467	ITGB4	59.375	Up_regulated	http://www.broadinstitute.org/gsea/msigdb/cards/TISSUE_DEVELOPMENT	3.93266e-08	1.96633e-06
NEGATIVE_REGULATION_OF_CELL_PROLIFERATION	0.0547196	88	643	20	0.0358744	ITGB4	60	Up_regulated	http://www.broadinstitute.org/gsea/msigdb/cards/NEGATIVE_REGULATION_OF_CELL_PROLIFERATION	2.83536e-07	1.41768e-05
EPITHELIUM_DEVELOPMENT	0.0425944	88	945	22	0.0353563	ITGB4	63.6364	Down_regulated	http://www.broadinstitute.org/gsea/msigdb/cards/EPITHELIUM_DEVELOPMENT	4.79252e-06	0.000239626
REGULATION_OF_MULTICELLULAR_ORGANISMAL_DEVELOPMENT	0.0363636	88	1672	32	0.0335643	ITGB4	65.625	Down_regulated	http://www.broadinstitute.org/gsea/msigdb/cards/REGULATION_OF_MULTICELLULAR_ORGANISMAL_DEVELOPMENT	2.71049e-07	1.35524e-05
REGULATION_OF_CELL_DIFFERENTIATION	0.0329114	88	1492	26	0.0334073	ITGB4	69.2308	Down_regulated	http://www.broadinstitute.org/gsea/msigdb/cards/REGULATION_OF_CELL_DIFFERENTIATION	4.23571e-05	0.00211785
RESPONSE_TO_ABIOTIC_STIMULUS	0.0377698	88	1024	21	0.0330347	ITGB4	47.619	Up_regulated	http://www.broadinstitute.org/gsea/msigdb/cards/RESPONSE_TO_ABIOTIC_STIMULUS	4.87731e-05	0.00243866
POSITIVE_REGULATION_OF_DEVELOPMENTAL_PROCESS	0.0373984	88	1142	23	0.0329504	ITGB4	56.5217	Up_regulated	http://www.broadinstitute.org/gsea/msigdb/cards/POSITIVE_REGULATION_OF_DEVELOPMENTAL_PROCESS	2.15922e-05	0.00107961
NEGATIVE_REGULATION_OF_MULTICELLULAR_ORGANISMAL_PROCESS	0.0410831	88	983	22	0.0324949	ITGB4	77.2727	Down_regulated	http://www.broadinstitute.org/gsea/msigdb/cards/NEGATIVE_REGULATION_OF_MULTICELLULAR_ORGANISMAL_PROCESS	8.45457e-06	0.000422728
REGULATION_OF_ANATOMICAL_STRUCTURE_MORPHOGENESIS	0.0450857	88	1021	25	0.0323216	ITGB4	64	Down_regulated	http://www.broadinstitute.org/gsea/msigdb/cards/REGULATION_OF_ANATOMICAL_STRUCTURE_MORPHOGENESIS	3.03574e-07	1.51787e-05
REGULATION_OF_CELL_DEATH	0.0384615	88	1472	30	0.0316438	ITGB4	60	Up_regulated	http://www.broadinstitute.org/gsea/msigdb/cards/REGULATION_OF_CELL_DEATH	2.8977e-07	1.44885e-05
REGULATION_OF_CELL_PROLIFERATION	0.0441919	88	1496	35	0.0307505	ITGB4	54.2857	Up_regulated	http://www.broadinstitute.org/gsea/msigdb/cards/REGULATION_OF_CELL_PROLIFERATION	4.16947e-10	2.08474e-08
POSITIVE_REGULATION_OF_MULTICELLULAR_ORGANISMAL_PROCESS	0.0364127	88	1395	27	0.0305676	ITGB4	55.5556	Up_regulated	http://www.broadinstitute.org/gsea/msigdb/cards/POSITIVE_REGULATION_OF_MULTICELLULAR_ORGANISMAL_PROCESS	4.38434e-06	0.000219217
TTGTTT_FOXO4_01	0.025128	88	2061	27	0.029895	ITGB4	62.963	Down_regulated	http://www.broadinstitute.org/gsea/msigdb/cards/TTGTTT_FOXO4_01	0.00162078	0.0810391
CELL_DEATH	0.0367309	88	1001	20	0.0292444	ITGB4	50	Up_regulated	http://www.broadinstitute.org/gsea/msigdb/cards/CELL_DEATH	0.000112997	0.00564985
CELLULAR_RESPONSE_TO_ORGANIC_SUBSTANCE	0.0278926	88	1848	27	0.0290501	ITGB4	55.5556	Up_regulated	http://www.broadinstitute.org/gsea/msigdb/cards/CELLULAR_RESPONSE_TO_ORGANIC_SUBSTANCE	0.00035006	0.017503
POSITIVE_REGULATION_OF_RESPONSE_TO_STIMULUS	0.0337134	88	1929	34	0.0280446	ITGB4	58.8235	Up_regulated	http://www.broadinstitute.org/gsea/msigdb/cards/POSITIVE_REGULATION_OF_RESPONSE_TO_STIMULUS	5.41839e-07	2.7092e-05
LOCOMOTION	0.0366057	88	1114	22	0.0272958	ITGB4	63.6364	Down_regulated	http://www.broadinstitute.org/gsea/msigdb/cards/LOCOMOTION	4.78677e-05	0.00239338
MOVEMENT_OF_CELL_OR_SUBCELLULAR_COMPONENT	0.0352164	88	1275	24	0.0269606	ITGB4	62.5	Down_regulated	http://www.broadinstitute.org/gsea/msigdb/cards/MOVEMENT_OF_CELL_OR_SUBCELLULAR_COMPONENT	5.55233e-05	0.00277616
REGULATION_OF_KINASE_ACTIVITY	0.0462963	88	776	20	0.0268666	ITGB4	65	Down_regulated	http://www.broadinstitute.org/gsea/msigdb/cards/REGULATION_OF_KINASE_ACTIVITY	4.09608e-06	0.000204804
CELL_DEVELOPMENT	0.0290621	88	1426	22	0.0267791	ITGB4	68.1818	Down_regulated	http://www.broadinstitute.org/gsea/msigdb/cards/CELL_DEVELOPMENT	0.00170364	0.0851818
POSITIVE_REGULATION_OF_CELL_COMMUNICATION	0.0345679	88	1532	28	0.0266481	ITGB4	67.8571	Down_regulated	http://www.broadinstitute.org/gsea/msigdb/cards/POSITIVE_REGULATION_OF_CELL_COMMUNICATION	9.41747e-06	0.000470874
NEUROGENESIS	0.0295302	88	1402	22	0.0266271	ITGB4	63.6364	Down_regulated	http://www.broadinstitute.org/gsea/msigdb/cards/NEUROGENESIS	0.00097388	0.048694
REGULATION_OF_CELL_CYCLE	0.0424301	88	949	22	0.0263468	ITGB4	45.4545	Up_regulated	http://www.broadinstitute.org/gsea/msigdb/cards/REGULATION_OF_CELL_CYCLE	5.09541e-06	0.00025477
CAGGTG_E12_Q6	0.0225418	88	2485	29	0.0261872	ITGB4	51.7241	Up_regulated	http://www.broadinstitute.org/gsea/msigdb/cards/CAGGTG_E12_Q6	0.00448901	0.224451
REGULATION_OF_TRANSPORT	0.02537	88	1804	24	0.0260525	ITGB4	54.1667	Up_regulated	http://www.broadinstitute.org/gsea/msigdb/cards/REGULATION_OF_TRANSPORT	0.00421584	0.210792
RECEPTOR_BINDING	0.0319693	88	1476	25	0.025843	ITGB4	52	Up_regulated	http://www.broadinstitute.org/gsea/msigdb/cards/RECEPTOR_BINDING	9.7201e-05	0.00486005
LEE_BMP2_TARGETS_DN	0.043299	88	882	21	0.0250427	ITGB4	14.2857	Up_regulated	http://www.broadinstitute.org/gsea/msigdb/cards/LEE_BMP2_TARGETS_DN	6.46874e-06	0.000323437
REGULATION_OF_PHOSPHORUS_METABOLIC_PROCESS	0.0363423	88	1618	31	0.0246405	ITGB4	61.2903	Down_regulated	http://www.broadinstitute.org/gsea/msigdb/cards/REGULATION_OF_PHOSPHORUS_METABOLIC_PROCESS	4.95087e-07	2.47544e-05
REGULATION_OF_INTRACELLULAR_SIGNAL_TRANSDUCTION	0.0252294	88	1656	22	0.0246253	ITGB4	59.0909	Up_regulated	http://www.broadinstitute.org/gsea/msigdb/cards/REGULATION_OF_INTRACELLULAR_SIGNAL_TRANSDUCTION	0.00833892	0.416946
POSITIVE_REGULATION_OF_PHOSPHORUS_METABOLIC_PROCESS	0.0373665	88	1036	21	0.0244967	ITGB4	66.6667	Down_regulated	http://www.broadinstitute.org/gsea/msigdb/cards/POSITIVE_REGULATION_OF_PHOSPHORUS_METABOLIC_PROCESS	5.6763e-05	0.00283815
NEGATIVE_REGULATION_OF_RESPONSE_TO_STIMULUS	0.0290055	88	1360	21	0.0244226	ITGB4	66.6667	Down_regulated	http://www.broadinstitute.org/gsea/msigdb/cards/NEGATIVE_REGULATION_OF_RESPONSE_TO_STIMULUS	0.00249864	0.124932
CELL_CYCLE_PROCESS	0.0359281	88	1081	21	0.0235268	ITGB4	38.0952	Up_regulated	http://www.broadinstitute.org/gsea/msigdb/cards/CELL_CYCLE_PROCESS	9.79833e-05	0.00489917
AACTTT_UNKNOWN	0.0212336	88	1890	21	0.0230449	ITGB4	57.1429	Up_regulated	http://www.broadinstitute.org/gsea/msigdb/cards/AACTTT_UNKNOWN	0.0557044	1
KINSEY_TARGETS_OF_EWSR1_FLII_FUSION_UP	0.0307467	88	1278	21	0.0228941	ITGB4	14.2857	Up_regulated	http://www.broadinstitute.org/gsea/msigdb/cards/KINSEY_TARGETS_OF_EWSR1_FLII_FUSION_UP	0.00101605	0.0508024
ENZYME_BINDING	0.0241096	88	1737	22	0.0228614	ITGB4	50	Up_regulated	http://www.broadinstitute.org/gsea/msigdb/cards/ENZYME_BINDING	0.0148771	0.743855
REGULATION_OF_TRANSFERASE_ACTIVITY	0.0386847	88	946	20	0.0225541	ITGB4	65	Down_regulated	http://www.broadinstitute.org/gsea/msigdb/cards/REGULATION_OF_TRANSFERASE_ACTIVITY	5.59354e-05	0.00279677
CELL_CYCLE	0.031339	88	1316	22	0.0225037	ITGB4	36.3636	Up_regulated	http://www.broadinstitute.org/gsea/msigdb/cards/CELL_CYCLE	0.00061282	0.030641
DODD_NASOPHARYNGEAL_CARCINOMA_DN	0.0300752	88	1375	22	0.0224295	ITGB4	27.2727	Up_regulated	http://www.broadinstitute.org/gsea/msigdb/cards/DODD_NASOPHARYNGEAL_CARCINOMA_DN	0.000822145	0.0411072
POSITIVE_REGULATION_OF_PROTEIN_MODIFICATION_PROCESS	0.0343418	88	1135	21	0.0224007	ITGB4	66.6667	Down_regulated	http://www.broadinstitute.org/gsea/msigdb/cards/POSITIVE_REGULATION_OF_PROTEIN_MODIFICATION_PROCESS	0.0002478	0.01239
POSITIVE_REGULATION_OF_PROTEIN_METABOLIC_PROCESS	0.0329114	88	1492	26	0.0222918	ITGB4	65.3846	Down_regulated	http://www.broadinstitute.org/gsea/msigdb/cards/POSITIVE_REGULATION_OF_PROTEIN_METABOLIC_PROCESS	4.23571e-05	0.00211785
POSITIVE_REGULATION_OF_MOLECULAR_FUNCTION	0.0266099	88	1791	25	0.0220592	ITGB4	56	Up_regulated	http://www.broadinstitute.org/gsea/msigdb/cards/POSITIVE_REGULATION_OF_MOLECULAR_FUNCTION	0.00151858	0.0759292
REGULATION_OF_IMMUNE_SYSTEM_PROCESS	0.028169	88	1403	21	0.0218826	ITGB4	47.619	Up_regulated	http://www.broadinstitute.org/gsea/msigdb/cards/REGULATION_OF_IMMUNE_SYSTEM_PROCESS	0.00285463	0.142731
REGULATION_OF_PROTEIN_MODIFICATION_PROCESS	0.0311457	88	1710	28	0.0217255	ITGB4	64.2857	Down_regulated	http://www.broadinstitute.org/gsea/msigdb/cards/REGULATION_OF_PROTEIN_MODIFICATION_PROCESS	5.01737e-05	0.00250868
POSITIVE_REGULATION_OF_CATALYTIC_ACTIVITY	0.0286426	88	1518	23	0.0215523	ITGB4	56.5217	Up_regulated	http://www.broadinstitute.org/gsea/msigdb/cards/POSITIVE_REGULATION_OF_CATALYTIC_ACTIVITY	0.00125628	0.0628142
IMMUNE_SYSTEM_PROCESS	0.0250965	88	1984	26	0.0210621	ITGB4	57.6923	Up_regulated	http://www.broadinstitute.org/gsea/msigdb/cards/IMMUNE_SYSTEM_PROCESS	0.00230027	0.115013
RESPONSE_TO_EXTERNAL_STIMULUS	0.022001	88	1821	21	0.0207403	ITGB4	61.9048	Down_regulated	http://www.broadinstitute.org/gsea/msigdb/cards/RESPONSE_TO_EXTERNAL_STIMULUS	0.0371379	1
GGGCGGR_SP1_Q6	0.0138705	88	2940	21	0.01988	ITGB4	38.0952	Up_regulated	http://www.broadinstitute.org/gsea/msigdb/cards/GGGCGGR_SP1_Q6	0.798761	1

## Sheet: S6. TNFa
S6. Results of gene Set enrichment analysis of context-specific differentially expressed genes in response to the TNFa treatment.
Name_of_network	Sorensen-Dice_Score_(SDS)	Target_size	Reference_size	Overlap	Network_activity_score	Name_of_TF	%downregulated	up_or_downregulated	URL	p.value	adjusted p.value
ORGAN_MORPHOGENESIS	0.0450161	92	841	21	0.0304705	AR	28.5714	Up_regulated	http://www.broadinstitute.org/gsea/msigdb/cards/ORGAN_MORPHOGENESIS	6.97441e-06	0.000348721
NEGATIVE_REGULATION_OF_DEVELOPMENTAL_PROCESS	0.0447928	92	801	20	0.0287546	AR	50	Up_regulated	http://www.broadinstitute.org/gsea/msigdb/cards/NEGATIVE_REGULATION_OF_DEVELOPMENTAL_PROCESS	1.27893e-05	0.000639467
REGULATION_OF_KINASE_ACTIVITY	0.0460829	92	776	20	0.028263	AR	65	Down_regulated	http://www.broadinstitute.org/gsea/msigdb/cards/REGULATION_OF_KINASE_ACTIVITY	8.36368e-06	0.000418184
RESPONSE_TO_ORGANIC_CYCLIC_COMPOUND	0.0416254	92	917	21	0.0282507	AR	28.5714	Up_regulated	http://www.broadinstitute.org/gsea/msigdb/cards/RESPONSE_TO_ORGANIC_CYCLIC_COMPOUND	2.28521e-05	0.0011426
RECEPTOR_BINDING	0.0395408	92	1476	31	0.0271152	AR	41.9355	Up_regulated	http://www.broadinstitute.org/gsea/msigdb/cards/RECEPTOR_BINDING	2.63728e-07	1.31864e-05
NEGATIVE_REGULATION_OF_MULTICELLULAR_ORGANISMAL_PROCESS	0.0409302	92	983	22	0.0263473	AR	40.9091	Up_regulated	http://www.broadinstitute.org/gsea/msigdb/cards/NEGATIVE_REGULATION_OF_MULTICELLULAR_ORGANISMAL_PROCESS	1.80162e-05	0.00090081
NEGATIVE_REGULATION_OF_RESPONSE_TO_STIMULUS	0.0358127	92	1360	26	0.02584	AR	34.6154	Up_regulated	http://www.broadinstitute.org/gsea/msigdb/cards/NEGATIVE_REGULATION_OF_RESPONSE_TO_STIMULUS	2.87988e-05	0.00143994
REGULATION_OF_ANATOMICAL_STRUCTURE_MORPHOGENESIS	0.0377358	92	1021	21	0.0253096	AR	33.3333	Up_regulated	http://www.broadinstitute.org/gsea/msigdb/cards/REGULATION_OF_ANATOMICAL_STRUCTURE_MORPHOGENESIS	9.33966e-05	0.00466983
NEGATIVE_REGULATION_OF_CELL_COMMUNICATION	0.0404984	92	1192	26	0.0248703	AR	30.7692	Up_regulated	http://www.broadinstitute.org/gsea/msigdb/cards/NEGATIVE_REGULATION_OF_CELL_COMMUNICATION	2.75586e-06	0.000137793
REGULATION_OF_MULTICELLULAR_ORGANISMAL_DEVELOPMENT	0.0351474	92	1672	31	0.0247618	AR	35.4839	Up_regulated	http://www.broadinstitute.org/gsea/msigdb/cards/REGULATION_OF_MULTICELLULAR_ORGANISMAL_DEVELOPMENT	3.22938e-06	0.000161469
NEGATIVE_REGULATION_OF_CELL_DEATH	0.0435685	92	872	21	0.024661	AR	42.8571	Up_regulated	http://www.broadinstitute.org/gsea/msigdb/cards/NEGATIVE_REGULATION_OF_CELL_DEATH	1.15225e-05	0.000576126
POSITIVE_REGULATION_OF_PHOSPHORUS_METABOLIC_PROCESS	0.0425532	92	1036	24	0.0246428	AR	45.8333	Up_regulated	http://www.broadinstitute.org/gsea/msigdb/cards/POSITIVE_REGULATION_OF_PHOSPHORUS_METABOLIC_PROCESS	3.43988e-06	0.000171994
REGULATION_OF_CELL_DEATH	0.0421995	92	1472	33	0.0244793	AR	39.3939	Up_regulated	http://www.broadinstitute.org/gsea/msigdb/cards/REGULATION_OF_CELL_DEATH	1.87743e-08	9.38714e-07
RESPONSE_TO_ABIOTIC_STIMULUS	0.0412186	92	1024	23	0.0241874	AR	30.4348	Up_regulated	http://www.broadinstitute.org/gsea/msigdb/cards/RESPONSE_TO_ABIOTIC_STIMULUS	9.79556e-06	0.000489778
TISSUE_DEVELOPMENT	0.0322981	92	1518	26	0.0239858	AR	34.6154	Up_regulated	http://www.broadinstitute.org/gsea/msigdb/cards/TISSUE_DEVELOPMENT	0.000140586	0.00702928
RESPONSE_TO_OXYGEN_CONTAINING_COMPOUND	0.029871	92	1381	22	0.023292	AR	36.3636	Up_regulated	http://www.broadinstitute.org/gsea/msigdb/cards/RESPONSE_TO_OXYGEN_CONTAINING_COMPOUND	0.00191671	0.0958355
POSITIVE_REGULATION_OF_CELL_PROLIFERATION	0.0441501	92	814	20	0.0232807	AR	45	Up_regulated	http://www.broadinstitute.org/gsea/msigdb/cards/POSITIVE_REGULATION_OF_CELL_PROLIFERATION	1.58333e-05	0.000791667
POSITIVE_REGULATION_OF_MULTICELLULAR_ORGANISMAL_PROCESS	0.0309348	92	1395	23	0.0232605	AR	34.7826	Up_regulated	http://www.broadinstitute.org/gsea/msigdb/cards/POSITIVE_REGULATION_OF_MULTICELLULAR_ORGANISMAL_PROCESS	0.00069989	0.0349945
REGULATION_OF_CELL_DIFFERENTIATION	0.0353535	92	1492	28	0.0228615	AR	42.8571	Up_regulated	http://www.broadinstitute.org/gsea/msigdb/cards/REGULATION_OF_CELL_DIFFERENTIATION	1.30208e-05	0.000651038
RESPONSE_TO_ENDOGENOUS_STIMULUS	0.0324254	92	1450	25	0.0225965	AR	32	Up_regulated	http://www.broadinstitute.org/gsea/msigdb/cards/RESPONSE_TO_ENDOGENOUS_STIMULUS	0.000204694	0.0102347
REGULATION_OF_PHOSPHORUS_METABOLIC_PROCESS	0.0421053	92	1618	36	0.0225886	AR	47.2222	Up_regulated	http://www.broadinstitute.org/gsea/msigdb/cards/REGULATION_OF_PHOSPHORUS_METABOLIC_PROCESS	2.5744e-09	1.2872e-07
CAGGTG_E12_Q6	0.0209546	92	2485	27	0.0224695	AR	40.7407	Up_regulated	http://www.broadinstitute.org/gsea/msigdb/cards/CAGGTG_E12_Q6	0.0350225	1
CELLULAR_RESPONSE_TO_ORGANIC_SUBSTANCE	0.0329897	92	1848	32	0.0223345	AR	40.625	Up_regulated	http://www.broadinstitute.org/gsea/msigdb/cards/CELLULAR_RESPONSE_TO_ORGANIC_SUBSTANCE	7.85941e-06	0.000392971
REGULATION_OF_CELL_PROLIFERATION	0.0365239	92	1496	29	0.0222915	AR	48.2759	Up_regulated	http://www.broadinstitute.org/gsea/msigdb/cards/REGULATION_OF_CELL_PROLIFERATION	5.85232e-06	0.000292616
POSITIVE_REGULATION_OF_RESPONSE_TO_STIMULUS	0.0316675	92	1929	32	0.0219499	AR	31.25	Up_regulated	http://www.broadinstitute.org/gsea/msigdb/cards/POSITIVE_REGULATION_OF_RESPONSE_TO_STIMULUS	1.28994e-05	0.000644969
POSITIVE_REGULATION_OF_PROTEIN_MODIFICATION_PROCESS	0.0374898	92	1135	23	0.0216412	AR	47.8261	Up_regulated	http://www.broadinstitute.org/gsea/msigdb/cards/POSITIVE_REGULATION_OF_PROTEIN_MODIFICATION_PROCESS	4.24616e-05	0.00212308
POSITIVE_REGULATION_OF_CELL_COMMUNICATION	0.0332512	92	1532	27	0.0214317	AR	33.3333	Up_regulated	http://www.broadinstitute.org/gsea/msigdb/cards/POSITIVE_REGULATION_OF_CELL_COMMUNICATION	7.26126e-05	0.00363063
IMMUNE_SYSTEM_PROCESS	0.0308285	92	1984	32	0.021041	AR	34.375	Up_regulated	http://www.broadinstitute.org/gsea/msigdb/cards/IMMUNE_SYSTEM_PROCESS	2.76865e-05	0.00138432
NEGATIVE_REGULATION_OF_NITROGEN_COMPOUND_METABOLIC_PROCESS	0.0335612	92	1517	27	0.0208541	AR	44.4444	Up_regulated	http://www.broadinstitute.org/gsea/msigdb/cards/NEGATIVE_REGULATION_OF_NITROGEN_COMPOUND_METABOLIC_PROCESS	4.23563e-05	0.00211782
RESPONSE_TO_EXTERNAL_STIMULUS	0.0282279	92	1821	27	0.0207303	AR	25.9259	Up_regulated	http://www.broadinstitute.org/gsea/msigdb/cards/RESPONSE_TO_EXTERNAL_STIMULUS	0.000715115	0.0357557
REGULATION_OF_INTRACELLULAR_SIGNAL_TRANSDUCTION	0.0366133	92	1656	32	0.0204748	AR	37.5	Up_regulated	http://www.broadinstitute.org/gsea/msigdb/cards/REGULATION_OF_INTRACELLULAR_SIGNAL_TRANSDUCTION	7.10911e-07	3.55456e-05
POSITIVE_REGULATION_OF_PROTEIN_METABOLIC_PROCESS	0.0353535	92	1492	28	0.0204575	AR	39.2857	Up_regulated	http://www.broadinstitute.org/gsea/msigdb/cards/POSITIVE_REGULATION_OF_PROTEIN_METABOLIC_PROCESS	1.30208e-05	0.000651038
INTRACELLULAR_SIGNAL_TRANSDUCTION	0.0324519	92	1572	27	0.0202998	AR	51.8519	Up_regulated	http://www.broadinstitute.org/gsea/msigdb/cards/INTRACELLULAR_SIGNAL_TRANSDUCTION	8.82161e-05	0.00441081
NEUROGENESIS	0.0281124	92	1402	21	0.0201088	AR	52.381	Up_regulated	http://www.broadinstitute.org/gsea/msigdb/cards/NEUROGENESIS	0.00595801	0.297901
REGULATION_OF_PROTEIN_MODIFICATION_PROCESS	0.0377358	92	1710	34	0.019932	AR	47.0588	Up_regulated	http://www.broadinstitute.org/gsea/msigdb/cards/REGULATION_OF_PROTEIN_MODIFICATION_PROCESS	1.191e-07	5.95499e-06
NEGATIVE_REGULATION_OF_GENE_EXPRESSION	0.0340694	92	1493	27	0.0194341	AR	37.037	Up_regulated	http://www.broadinstitute.org/gsea/msigdb/cards/NEGATIVE_REGULATION_OF_GENE_EXPRESSION	3.40054e-05	0.00170027
CELL_DEVELOPMENT	0.0316206	92	1426	24	0.0193901	AR	50	Up_regulated	http://www.broadinstitute.org/gsea/msigdb/cards/CELL_DEVELOPMENT	0.000385146	0.0192573
REGULATION_OF_RESPONSE_TO_STRESS	0.0282051	92	1468	22	0.0193246	AR	27.2727	Up_regulated	http://www.broadinstitute.org/gsea/msigdb/cards/REGULATION_OF_RESPONSE_TO_STRESS	0.00418754	0.209377
POSITIVE_REGULATION_OF_CATALYTIC_ACTIVITY	0.0285714	92	1518	23	0.0190472	AR	47.8261	Up_regulated	http://www.broadinstitute.org/gsea/msigdb/cards/POSITIVE_REGULATION_OF_CATALYTIC_ACTIVITY	0.00281606	0.140803
REGULATION_OF_IMMUNE_SYSTEM_PROCESS	0.0280936	92	1403	21	0.0186571	AR	28.5714	Up_regulated	http://www.broadinstitute.org/gsea/msigdb/cards/REGULATION_OF_IMMUNE_SYSTEM_PROCESS	0.00597096	0.298548
REGULATION_OF_TRANSCRIPTION_FROM_RNA_POLYMERASE_II_PROMOTER	0.0277186	92	1784	26	0.0178284	AR	46.1538	Up_regulated	http://www.broadinstitute.org/gsea/msigdb/cards/REGULATION_OF_TRANSCRIPTION_FROM_RNA_POLYMERASE_II_PROMOTER	0.00119098	0.0595489
REGULATION_OF_HYDROLASE_ACTIVITY	0.0310078	92	1327	22	0.0177329	AR	45.4545	Up_regulated	http://www.broadinstitute.org/gsea/msigdb/cards/REGULATION_OF_HYDROLASE_ACTIVITY	0.000975712	0.0487856
POSITIVE_REGULATION_OF_MOLECULAR_FUNCTION	0.0286776	92	1791	27	0.0174472	AR	40.7407	Up_regulated	http://www.broadinstitute.org/gsea/msigdb/cards/POSITIVE_REGULATION_OF_MOLECULAR_FUNCTION	0.000639197	0.0319599
CELLULAR_RESPONSE_TO_STRESS	0.031382	92	1565	26	0.0167039	AR	42.3077	Up_regulated	http://www.broadinstitute.org/gsea/msigdb/cards/CELLULAR_RESPONSE_TO_STRESS	0.000192316	0.00961581
REGULATION_OF_TRANSPORT	0.0221519	92	1804	21	0.0163591	AR	47.619	Up_regulated	http://www.broadinstitute.org/gsea/msigdb/cards/REGULATION_OF_TRANSPORT	0.0574411	1
ENZYME_BINDING	0.0240569	92	1737	22	0.0161076	AR	54.5455	Up_regulated	http://www.broadinstitute.org/gsea/msigdb/cards/ENZYME_BINDING	0.0184995	0.924976
POSITIVE_REGULATION_OF_BIOSYNTHETIC_PROCESS	0.0253031	92	1805	24	0.0159013	AR	41.6667	Up_regulated	http://www.broadinstitute.org/gsea/msigdb/cards/POSITIVE_REGULATION_OF_BIOSYNTHETIC_PROCESS	0.00816387	0.408193
POSITIVE_REGULATION_OF_GENE_EXPRESSION	0.0284932	92	1733	26	0.0154898	AR	38.4615	Up_regulated	http://www.broadinstitute.org/gsea/msigdb/cards/POSITIVE_REGULATION_OF_GENE_EXPRESSION	0.000965512	0.0482756
SIGNAL_TRANSDUCER_ACTIVITY	0.024136	92	1731	22	0.0151322	AR	45.4545	Up_regulated	http://www.broadinstitute.org/gsea/msigdb/cards/SIGNAL_TRANSDUCER_ACTIVITY	0.0181762	0.908812
GGGCGGR_SP1_Q6	0.0158311	92	2940	24	0.0145352	AR	41.6667	Up_regulated	http://www.broadinstitute.org/gsea/msigdb/cards/GGGCGGR_SP1_Q6	0.454005	1
