# Supplementary material for: Regulatory Crosstalk of Doxorubicin, Estradiol and TNFα Combined Treatment in Breast Cancer-derived Cell Lines
Source: Sci Rep. 2019 Oct 23;9:15172. doi: 10.1038/s41598-019-51349-9 (PMC6811586; doi:10.1038/s41598-019-51349-9)
Supplement: Supplementary file 5 — Dataset 3 [file 41598_2019_51349_MOESM5_ESM.xlsx]

## Sheet: Title page
Title of the manuscript:	Regulatory Crosstalk of Doxorubicin, Estradiol and TNFα Combined Treatment in Breast Cancer-derived Cell Lines
Author list:	Isar Nassiri, Alberto Inga, Erna Marija Meškytė, Federica Alessandrini, Yari Ciribilli, Corrado Priami

## Sheet: Topology of Doxo TNFa E2 net
S1: Topology of integrated network of differentially expressed genes in response to the treatment with Doxo/TNFa/E2.
Sorce	Target	Type of interaction (+: activation, -: inhibition)		shared name	Stress	BetweennessCentrality
ESR1	AP1B1	+		ESR1	6851	0.105372
ESR1	CCND1	+		TP53	6839	0.119409
ESR1	ESR2	+		HIF1A	3280	0.0366195
ESR1	FOXA1	+		PTPN6	3006	0.0310884
ESR1	GNA11	+		CCND1	2692	0.0428207
ESR1	GNB1	+		CDK1	2323	0.0286759
ESR1	GNG2	+		ESR2	1790	0.0180332
ESR1	MTA3	+		GNB1	1755	0.0176863
ESR1	NR3C1	+		GNG2	1700	0.0165112
ESR1	PELP1	+		ELAVL1	1371	0.021924
ESR1	PPM1D	+		NR3C1	1362	0.0251869
ESR1	PSEN2	+		TCF7L2	1357	0.0247429
ESR1	STK11	+		CBLB	1317	0.0153496
ESR1	TRIM25	+		COPS5	1194	0.00959321
ESR1	TUBA4A	+		DNM1	1136	0.0204833
ESR1	DBN1	+		ARNT	1078	0.0092264
TUBA4A	AKAP9	+		STK11	1064	0.0132828
TUBA4A	CDK5RAP2	+		CD40LG	1055	0.0144389
TUBA4A	CEP250	+		FOXA1	956	0.0168038
TUBA4A	CEP290	+		CREB1	947	0.0118656
TUBA4A	CEP57	+		AP1B1	915	0.0162236
TUBA4A	TUBB	+		TRIM25	776	0.00997292
ESR2	CCND1	-		CHEK2	702	0.0151537
ESR2	ERBB3	+		EGLN1	700	0.00446133
ESR2	ESR1	-		PPARD	681	0.0128158
ESR2	GNA11	+		UBC	635	0.0121695
ESR2	GNB1	+		PTK2	609	0.00925396
ESR2	GNG2	+		TP63	580	0.0112221
ESR2	HIF1A	-		HDAC5	552	0.00322432
ESR2	NQO1	+		BBC3	444	0.0100764
CCND1	DDAH2	-		PIN1	387	0.00959655
CCND1	ESR1	+		PPM1D	374	0.0072219
CCND1	RBL2	-		ERBB3	355	0.00659714
CCND1	SUV39H1	+		MYT1	331	0.00666751
PELP1	NR3C1	-		GNA11	324	0.00510482
NR3C1	ANXA1	+		TUBA4A	308	0.00534665
NR3C1	CCND1	-		CAMKK1	283	0.00513611
NR3C1	CDKN1A	-		CDK7	271	0.00393836
NR3C1	CREB1	-		SH3KBP1	219	0.00415687
NR3C1	DUSP1	+		CLK1	214	0.0039953
NR3C1	EGR1	+		CDK6	201	0.00250378
NR3C1	ESR1	-		EFNA1	196	0.00401195
NR3C1	GTF2E1	+		TERF2	190	0.00402468
NR3C1	PLAU	-		PSEN2	175	0.00320212
NR3C1	SGK1	-		BLM	156	0.00346651
NR3C1	TP53	-		MTA3	130	0.00240893
NR3C1	VIPR1	-		DUSP1	114	0.00249706
MTA3	SNAI1	-		SRPK1	70	0.0012926
SNAI1	EGR1	-		SNAI1	67	0.00126322
SNAI1	MID2	+		NQO1	66	0.00079318
PSEN2	NOTCH3	+		CEP250	60	0.00111633
PSEN2	NOTCH4	+		TP53BP1	50	0.0010282
NOTCH3	PSEN2	+		CYP17A1	49	0.00120447
NOTCH3	C1QL1	+		NOTCH3	45	0.00079318
TRIM25	CDK1	+		EPAS1	21	0.00044555
TRIM25	CDK6	+		PER1	8	9.792e-05
TRIM25	CDK7	+		PELP1	0	0
TRIM25	DDX58	+		DBN1	0	0
CDK6	BCL2	-		AKAP9	0	0
CDK6	CAMKK1	+		CDK5RAP2	0	0
CDK6	CCND1	+		CEP290	0	0
CDK6	RBL2	-		CEP57	0	0
CDK6	SUV39H1	+		TUBB	0	0
CDK6	SSBP2	+		DDAH2	0	0
HIF1A	ARNT	+		RBL2	0	0
HIF1A	CDKN1A	+		SUV39H1	0	0
HIF1A	CITED2	+		ANXA1	0	0
HIF1A	COPS5	+		CDKN1A	0	0
HIF1A	CXCL12	+		EGR1	0	0
HIF1A	EGLN1	+		GTF2E1	0	0
HIF1A	ESR2	+		PLAU	0	0
HIF1A	HDAC5	+		SGK1	0	0
HIF1A	NDRG1	+		VIPR1	0	0
HIF1A	PMAIP1	+		MID2	0	0
HIF1A	TGFA	+		NOTCH4	0	0
HIF1A	TGFB2	+		C1QL1	0	0
HIF1A	TGFB3	+		DDX58	0	0
HIF1A	TP53	+		BCL2	0	0
HDAC5	GNB1	+		SSBP2	0	0
HDAC5	GNG2	+		CITED2	0	0
HDAC5	HDAC8	+		CXCL12	0	0
ERBB3	EPN3	+		NDRG1	0	0
ERBB3	FOS	+		PMAIP1	0	0
ERBB3	PIK3CB	+		TGFA	0	0
ERBB3	SH3KBP1	+		TGFB2	0	0
SH3KBP1	INPP5D	+		TGFB3	0	0
SH3KBP1	MET	+		HDAC8	0	0
SH3KBP1	PTK2	+		EPN3	0	0
SH3KBP1	RET	+		FOS	0	0
SH3KBP1	SPRY1	-		PIK3CB	0	0
SH3KBP1	KCTD3	+		INPP5D	0	0
CREB1	ARNT	+		MET	0	0
CREB1	ATF2	+		RET	0	0
CREB1	BCL2	+		SPRY1	0	0
CREB1	CCND1	+		KCTD3	0	0
CREB1	CDKN1A	+		ATF2	0	0
CREB1	COPS5	+		CREB3L2	0	0
CREB1	CREB3L2	+		CREB3L4	0	0
CREB1	CREB3L4	+		MITF	0	0
CREB1	DUSP1	+		ATF7IP	0	0
CREB1	FOS	+		FHL2	0	0
CREB1	HIF1A	+		PKP2	0	0
CREB1	MITF	+		PLCB1	0	0
CREB1	TP53	+		PREX1	0	0
CREB1	ATF7IP	+		MAP2K6	0	0
STK11	CAMKK1	+		ARHGAP26	0	0
STK11	CDK1	+		DOCK1	0	0
STK11	CDKN1A	+		GIT2	0	0
STK11	TP53	+		GRLF1	0	0
CAMKK1	CEP250	+		NTN1	0	0
CAMKK1	CLK1	+		PRNP	0	0
CAMKK1	FHL2	+		RDX	0	0
CEP250	PKP2	+		CFB	0	0
GNG2	CXCL12	-		SPERT	0	0
GNG2	GNB1	+		DCAF11	0	0
GNG2	PIK3CB	+		TNRC6B	0	0
GNG2	PLCB1	+		TIGD7	0	0
GNG2	PREX1	+		ADA	0	0
GNG2	PTK2	+		DHRS3	0	0
GNG2	PTPN6	+		DST	0	0
GNB1	CXCL12	-		FAS	0	0
GNB1	GNG2	+		FDXR	0	0
GNB1	MAP2K6	+		GADD45A	0	0
GNB1	PIK3CB	+		GDF15	0	0
GNB1	PLCB1	+		SPATA18	0	0
GNB1	PREX1	+		TCF7L1	0	0
GNB1	PTK2	+		TP53I3	0	0
GNB1	PTPN6	+		BTG2	0	0
PTK2	ARHGAP26	+		C12orf5	0	0
PTK2	DOCK1	+		DKK1	0	0
PTK2	GIT2	+		DUSP4	0	0
PTK2	GRLF1	+		GADD45B	0	0
PTK2	MITF	+		GTSE1	0	0
PTK2	NTN1	+		H19	0	0
PTK2	PIK3CB	+		LIF	0	0
PTK2	PRNP	+		MSH2	0	0
PTK2	RDX	+		PLK3	0	0
GNA11	CFB	+		RAD51	0	0
GNA11	GNB1	+		RNF144B	0	0
GNA11	GNG2	+		RPRM	0	0
GNA11	MYT1	-		SESN2	0	0
GNA11	PLCB1	+		SOD2	0	0
MYT1	CDK1	-		TAP1	0	0
MYT1	PIN1	+		TNFRSF10A	0	0
PIN1	CDK1	-		TNFRSF10B	0	0
PIN1	TP53	+		TNFRSF10C	0	0
PIN1	SPERT	+		WRN	0	0
ARNT	CDKN1A	+		ZMAT3	0	0
ARNT	CITED2	+		RARG	0	0
ARNT	COPS5	+		SFRS1	0	0
ARNT	CXCL12	+		SPATS2	0	0
ARNT	EFNA1	+		BLNK	0	0
ARNT	EGLN1	+		IL20RA	0	0
ARNT	NDRG1	+		IL28RA	0	0
COPS5	ARNT	+		IL6R	0	0
COPS5	CDKN1A	+		IL6ST	0	0
COPS5	CREB1	+		KITLG	0	0
COPS5	HIF1A	+		OSMR	0	0
COPS5	DCAF11	+		USP6NL	0	0
COPS5	KCTD3	+		CSF1R	0	0
COPS5	TNRC6B	+		ERBB4	0	0
DUSP1	CYP17A1	+		HLA-DQB1	0	0
DUSP1	HIF1A	+		TRAF3	0	0
CYP17A1	TIGD7	+		BUB1	0	0
NQO1	TP63	+		BUB1B	0	0
TP63	ADA	+		CDC25C	0	0
TP63	BBC3	+		ERCC6L	0	0
TP63	CDKN1A	-		KIF20A	0	0
TP63	DHRS3	+		NEK2	0	0
TP63	DST	+		PLK1	0	0
TP63	FAS	+		FAM164A	0	0
TP63	FDXR	+		ARHGEF15	0	0
TP63	GADD45A	+		NGEF	0	0
TP63	GDF15	+		CHEK1	0	0
TP63	PMAIP1	+		ZBTB10	0	0
TP63	SPATA18	+		SALL4	0	0
TP63	TCF7L1	+		TCF7	0	0
TP63	TP53I3	+		AK7	0	0
BBC3	BCL2	-		GLTSCR1	0	0
BBC3	TP53	+		KLHDC8B	0	0
TP53	BBC3	-		ME3	0	0
TP53	BCL2	-		PGM2L1	0	0
TP53	BTG2	+		RHBDF2	0	0
TP53	C12orf5	+		SLC35A1	0	0
TP53	CDKN1A	-		SLC44A2	0	0
TP53	DKK1	+		TMEM201	0	0
TP53	DUSP1	+
TP53	DUSP4	+
TP53	ESR1	+
TP53	FAS	+
TP53	FDXR	+
TP53	FHL2	+
TP53	GADD45A	+
TP53	GADD45B	+
TP53	GDF15	+
TP53	GTSE1	+
TP53	H19	-
TP53	HIF1A	+
TP53	LIF	+
TP53	MET	+
TP53	MSH2	+
TP53	NDRG1	+
TP53	NR3C1	-
TP53	PLK3	+
TP53	PMAIP1	+
TP53	PPM1D	+
TP53	RAD51	+
TP53	RBL2	+
TP53	RNF144B	+
TP53	RPRM	+
TP53	SESN2	+
TP53	SOD2	-
TP53	TAP1	+
TP53	TGFA	+
TP53	TNFRSF10A	+
TP53	TNFRSF10B	+
TP53	TNFRSF10C	+
TP53	TP53I3	+
TP53	TP63	+
TP53	WRN	-
TP53	ZMAT3	+
TP53	DBN1	+
CDK7	CAMKK1	+
CDK7	CCND1	+
CDK7	CDK1	+
CDK7	HDAC8	+
CDK7	PER1	+
CDK7	RARG	+
PER1	CLK1	-
CLK1	HDAC8	+
CLK1	PER1	+
CLK1	SFRS1	+
CLK1	SRPK1	+
SRPK1	SFRS1	+
SRPK1	SPATS2	+
PTPN6	BLNK	-
PTPN6	CBLB	+
PTPN6	CDK1	+
PTPN6	CXCL12	+
PTPN6	IL20RA	-
PTPN6	IL28RA	-
PTPN6	IL6R	-
PTPN6	IL6ST	-
PTPN6	KITLG	-
PTPN6	OSMR	-
PTPN6	USP6NL	+
CBLB	CD40LG	+
CBLB	CSF1R	-
CBLB	ERBB3	-
CBLB	ERBB4	-
CBLB	IL20RA	-
CBLB	IL28RA	-
CBLB	IL6R	-
CBLB	IL6ST	-
CBLB	MET	-
CBLB	OSMR	-
CBLB	PIK3CB	+
CBLB	RET	-
CD40LG	HLA-DQB1	+
CD40LG	TP53	+
CD40LG	TRAF3	-
CDK1	AKAP9	+
CDK1	BUB1	+
CDK1	BUB1B	+
CDK1	CDC25C	+
CDK1	CDK5RAP2	+
CDK1	CEP250	+
CDK1	CEP290	+
CDK1	CEP57	+
CDK1	ELAVL1	+
CDK1	ERCC6L	+
CDK1	KIF20A	-
CDK1	NEK2	+
CDK1	PLK1	+
CDK1	TUBA4A	+
CDK1	TUBB	+
ELAVL1	TP53	+
ELAVL1	C1QL1	+
ELAVL1	FAM164A	+
EGLN1	EPAS1	+
EGLN1	HIF1A	+
EPAS1	ARNT	+
EPAS1	CITED2	+
EPAS1	EFNA1	+
EPAS1	TGFA	+
EPAS1	TGFB2	+
EPAS1	TGFB3	+
EFNA1	ARHGEF15	+
EFNA1	GRLF1	-
EFNA1	NGEF	+
EFNA1	PTK2	-
PPM1D	CHEK1	-
PPM1D	CHEK2	+
CHEK2	CDC25C	-
CHEK2	CHEK1	+
CHEK2	DDAH2	+
CHEK2	PLK3	+
CHEK2	TERF2	+
CHEK2	TP53	+
TERF2	BLM	+
TERF2	CHEK2	-
BLM	CDK1	+
BLM	TP53BP1	+
TP53BP1	ZBTB10	+
FOXA1	AP1B1	+
FOXA1	CCND1	+
AP1B1	DNM1	+
DNM1	TCF7L2	+
TCF7L2	CCND1	+
TCF7L2	DKK1	+
TCF7L2	MITF	+
TCF7L2	PPARD	+
TCF7L2	SALL4	+
TCF7L2	TCF7	+
TCF7	CCND1	+
TCF7	MITF	+
TCF7	PPARD	+
PPARD	CCND1	+
PPARD	UBC	+
UBC	AK7	+
UBC	ATF7IP	+
UBC	DBN1	+
UBC	DCAF11	+
UBC	FAM164A	+
UBC	GLTSCR1	+
UBC	KCTD3	+
UBC	KLHDC8B	+
UBC	ME3	+
UBC	PGM2L1	+
UBC	PKP2	+
UBC	RHBDF2	+
UBC	SLC35A1	+
UBC	SLC44A2	+
UBC	SSBP2	+
UBC	TMEM201	+
UBC	TNRC6B	+
UBC	ZBTB10	+
