# Supplementary material for: Regulatory Crosstalk of Doxorubicin, Estradiol and TNFα Combined Treatment in Breast Cancer-derived Cell Lines
Source: Sci Rep. 2019 Oct 23;9:15172. doi: 10.1038/s41598-019-51349-9 (PMC6811586; doi:10.1038/s41598-019-51349-9)
Supplement: Supplementary file 6 — Dataset 4 [file 41598_2019_51349_MOESM6_ESM.xlsx]

## Sheet: Title page
Title of the manuscript:	Regulatory Crosstalk of Doxorubicin, Estradiol and TNFα Combined Treatment in Breast Cancer-derived Cell Lines
Author list:	Isar Nassiri, Alberto Inga, Erna Marija Meškytė, Federica Alessandrini, Yari Ciribilli, Corrado Priami

## Sheet: S1. Enriched in DEG sets
S1. Results of enrichment in DEG sets analysis of context-specific differentially expressed genes in response to the treatment with Doxorubicin + E2 + TNFa.
Category	GeneSet	N_genes	N_overlap	p	adjP	genes
DEG.up	Adipose_Tissue	1770	12	0.000129596	0.00388789	ENSG00000213722:ENSG00000165757:ENSG00000197696:ENSG00000198844:ENSG00000145824:ENSG00000100060:ENSG00000168004:ENSG00000139318:ENSG00000130600:ENSG00000179344:ENSG00000079819:ENSG00000184584
DEG.up	Adrenal_Gland	2445	8	0.0947033	1	ENSG00000185909:ENSG00000147099:ENSG00000136636:ENSG00000100897:ENSG00000153767:ENSG00000197696:ENSG00000151376:ENSG00000130600
DEG.up	Bladder	314	1	0.156719	1	ENSG00000130600
DEG.up	Blood	2523	9	0.0536524	1	ENSG00000145819:ENSG00000129667:ENSG00000181444:ENSG00000171236:ENSG00000100060:ENSG00000179344:ENSG00000136861:ENSG00000163121:ENSG00000160712
DEG.up	Blood_Vessel	1469	5	0.110998	1	ENSG00000213722:ENSG00000205189:ENSG00000111261:ENSG00000180340:ENSG00000184584
DEG.up	Brain	3685	3	0.972861	1	ENSG00000131094:ENSG00000133519:ENSG00000165434
DEG.up	Breast	1758	13	2.81126e-05	0.000843378	ENSG00000091831:ENSG00000213722:ENSG00000184292:ENSG00000197696:ENSG00000172197:ENSG00000198844:ENSG00000151376:ENSG00000145824:ENSG00000168004:ENSG00000139318:ENSG00000130600:ENSG00000179344:ENSG00000163121
DEG.up	Cervix_Uteri	177	4	4.93235e-05	0.00147971	ENSG00000091831:ENSG00000213722:ENSG00000130600:ENSG00000184584
DEG.up	Colon	1587	7	0.0250966	0.752898	ENSG00000122711:ENSG00000185909:ENSG00000136636:ENSG00000057294:ENSG00000165757:ENSG00000172197:ENSG00000170689
DEG.up	Esophagus	1197	4	0.130588	1	ENSG00000185909:ENSG00000184292:ENSG00000214860:ENSG00000111261
DEG.up	Fallopian_Tube	116	2	0.00228024	0.0684073	ENSG00000213722:ENSG00000130600
DEG.up	Heart	1067	3	0.21749	1	ENSG00000185909:ENSG00000057294:ENSG00000130600
DEG.up	Kidney	1855	7	0.0548687	1	ENSG00000131094:ENSG00000184292:ENSG00000181444:ENSG00000145824:ENSG00000130600:ENSG00000170689:ENSG00000163121
DEG.up	Liver	1920	4	0.433309	1	ENSG00000100897:ENSG00000171236:ENSG00000130600:ENSG00000160712
DEG.up	Lung	2847	11	0.0232084	0.696252	ENSG00000184292:ENSG00000129667:ENSG00000114812:ENSG00000165757:ENSG00000198844:ENSG00000181444:ENSG00000100060:ENSG00000139318:ENSG00000179344:ENSG00000079819:ENSG00000184584
DEG.up	Muscle	1455	4	0.227334	1	ENSG00000130600:ENSG00000136861:ENSG00000160712:ENSG00000188807
DEG.up	Nerve	2559	17	8.57613e-06	0.000257284	ENSG00000131094:ENSG00000213722:ENSG00000136636:ENSG00000057294:ENSG00000197603:ENSG00000180340:ENSG00000197696:ENSG00000172197:ENSG00000145687:ENSG00000149289:ENSG00000145824:ENSG00000143442:ENSG00000168004:ENSG00000130600:ENSG00000179344:ENSG00000079819:ENSG00000184584
DEG.up	Ovary	3413	12	0.0378898	1	ENSG00000185909:ENSG00000091831:ENSG00000133519:ENSG00000057294:ENSG00000205189:ENSG00000166037:ENSG00000172197:ENSG00000145687:ENSG00000151376:ENSG00000143442:ENSG00000130600:ENSG00000079819
DEG.up	Pancreas	1030	4	0.0811765	1	ENSG00000184292:ENSG00000100897:ENSG00000171236:ENSG00000163121
DEG.up	Pituitary	4723	12	0.253967	1	ENSG00000147099:ENSG00000091831:ENSG00000141665:ENSG00000133519:ENSG00000057294:ENSG00000123352:ENSG00000197603:ENSG00000181444:ENSG00000151376:ENSG00000143442:ENSG00000140057:ENSG00000188807
DEG.up	Prostate	2946	10	0.0621793	1	ENSG00000091831:ENSG00000184292:ENSG00000133519:ENSG00000205189:ENSG00000114812:ENSG00000172197:ENSG00000151376:ENSG00000143442:ENSG00000063169:ENSG00000163121
DEG.up	Salivary_Gland	1560	9	0.00236837	0.0710512	ENSG00000184292:ENSG00000057294:ENSG00000123352:ENSG00000111261:ENSG00000114812:ENSG00000145824:ENSG00000171236:ENSG00000139318:ENSG00000163121
DEG.up	Skin	2341	8	0.0768011	1	ENSG00000184292:ENSG00000172336:ENSG00000214860:ENSG00000180340:ENSG00000114812:ENSG00000145824:ENSG00000080561:ENSG00000140057
DEG.up	Small_Intestine	3026	11	0.0351941	1	ENSG00000122711:ENSG00000057294:ENSG00000100897:ENSG00000129667:ENSG00000114812:ENSG00000172197:ENSG00000145824:ENSG00000100060:ENSG00000179344:ENSG00000170689:ENSG00000135697
DEG.up	Spleen	4306	10	0.37092	1	ENSG00000100802:ENSG00000129667:ENSG00000153767:ENSG00000181444:ENSG00000171236:ENSG00000100060:ENSG00000139318:ENSG00000179344:ENSG00000140955:ENSG00000184584
DEG.up	Stomach	1296	2	0.561058	1	ENSG00000172197:ENSG00000171236
DEG.up	Testis	10645	16	0.974417	1	ENSG00000141665:ENSG00000133519:ENSG00000123352:ENSG00000174015:ENSG00000166037:ENSG00000153767:ENSG00000214860:ENSG00000100354:ENSG00000197696:ENSG00000171681:ENSG00000168004:ENSG00000176463:ENSG00000140057:ENSG00000136861:ENSG00000140955:ENSG00000188807
DEG.up	Thyroid	3714	8	0.457184	1	ENSG00000185909:ENSG00000100802:ENSG00000213722:ENSG00000197603:ENSG00000197696:ENSG00000198844:ENSG00000181444:ENSG00000143442
DEG.up	Uterus	2430	15	6.89059e-05	0.00206718	ENSG00000091831:ENSG00000213722:ENSG00000205189:ENSG00000113758:ENSG00000180340:ENSG00000165757:ENSG00000172197:ENSG00000198844:ENSG00000145687:ENSG00000151376:ENSG00000143442:ENSG00000080561:ENSG00000130600:ENSG00000063169:ENSG00000184584
DEG.up	Vagina	1671	7	0.0327594	0.982781	ENSG00000091831:ENSG00000184292:ENSG00000136636:ENSG00000214860:ENSG00000172197:ENSG00000145824:ENSG00000080561
DEG.down	Adipose_Tissue	1124	3	0.244958	1	ENSG00000131094:ENSG00000184292:ENSG00000180340
DEG.down	Adrenal_Gland	1839	12	0.000189403	0.00568209	ENSG00000213722:ENSG00000145819:ENSG00000113758:ENSG00000114812:ENSG00000172197:ENSG00000145687:ENSG00000145824:ENSG00000139318:ENSG00000176463:ENSG00000079819:ENSG00000160712:ENSG00000184584
DEG.down	Bladder	35	0	1	1
DEG.down	Blood	4187	12	0.137229	1	ENSG00000185909:ENSG00000184292:ENSG00000136636:ENSG00000172336:ENSG00000113758:ENSG00000114812:ENSG00000145687:ENSG00000143442:ENSG00000130600:ENSG00000079819:ENSG00000063169:ENSG00000188807
DEG.down	Blood_Vessel	1928	9	0.0103535	0.310606	ENSG00000184292:ENSG00000129667:ENSG00000114812:ENSG00000172197:ENSG00000198844:ENSG00000181444:ENSG00000100060:ENSG00000160712:ENSG00000188807
DEG.down	Brain	3731	17	0.00109126	0.0327377	ENSG00000185909:ENSG00000147140:ENSG00000100802:ENSG00000213722:ENSG00000129667:ENSG00000111261:ENSG00000172197:ENSG00000198844:ENSG00000181444:ENSG00000171681:ENSG00000100060:ENSG00000080561:ENSG00000139318:ENSG00000179344:ENSG00000136861:ENSG00000160712:ENSG00000184584
DEG.down	Breast	657	0	1	1
DEG.down	Cervix_Uteri	19	0	1	1
DEG.down	Colon	1005	3	0.188716	1	ENSG00000129667:ENSG00000197696:ENSG00000176463
DEG.down	Esophagus	1374	5	0.0872515	1	ENSG00000145819:ENSG00000057294:ENSG00000114812:ENSG00000197696:ENSG00000151376
DEG.down	Fallopian_Tube	0	0	1	1
DEG.down	Heart	5583	19	0.0176798	0.530395	ENSG00000131094:ENSG00000147140:ENSG00000100802:ENSG00000136636:ENSG00000123352:ENSG00000166037:ENSG00000129667:ENSG00000197603:ENSG00000111261:ENSG00000113758:ENSG00000180340:ENSG00000114812:ENSG00000197696:ENSG00000172197:ENSG00000181444:ENSG00000145824:ENSG00000143442:ENSG00000179344:ENSG00000160712
DEG.down	Kidney	818	3	0.111466	1	ENSG00000114812:ENSG00000145687:ENSG00000136861
DEG.down	Liver	5547	22	0.00149442	0.0448326	ENSG00000185909:ENSG00000213722:ENSG00000184292:ENSG00000145819:ENSG00000123352:ENSG00000129667:ENSG00000111261:ENSG00000113758:ENSG00000129353:ENSG00000197696:ENSG00000172197:ENSG00000198844:ENSG00000171681:ENSG00000151376:ENSG00000149289:ENSG00000143442:ENSG00000100060:ENSG00000080561:ENSG00000179344:ENSG00000079819:ENSG00000136861:ENSG00000184584
DEG.down	Lung	861	2	0.304621	1	ENSG00000145824:ENSG00000168004
DEG.down	Muscle	5326	22	0.000841561	0.0252468	ENSG00000185909:ENSG00000147140:ENSG00000147099:ENSG00000100802:ENSG00000213722:ENSG00000136636:ENSG00000123352:ENSG00000166037:ENSG00000129667:ENSG00000111261:ENSG00000113758:ENSG00000165757:ENSG00000198844:ENSG00000145687:ENSG00000151376:ENSG00000143442:ENSG00000100060:ENSG00000139318:ENSG00000179344:ENSG00000176463:ENSG00000079819:ENSG00000184584
DEG.down	Nerve	873	2	0.312022	1	ENSG00000114812:ENSG00000181444
DEG.down	Ovary	1495	8	0.00595603	0.178681	ENSG00000145819:ENSG00000129353:ENSG00000198844:ENSG00000145824:ENSG00000100060:ENSG00000139318:ENSG00000179344:ENSG00000176463
DEG.down	Pancreas	5923	25	0.000236807	0.00710422	ENSG00000185909:ENSG00000213722:ENSG00000145819:ENSG00000197603:ENSG00000113758:ENSG00000129353:ENSG00000165757:ENSG00000197696:ENSG00000172197:ENSG00000198844:ENSG00000145687:ENSG00000171681:ENSG00000149289:ENSG00000145824:ENSG00000143442:ENSG00000100060:ENSG00000139318:ENSG00000179344:ENSG00000176463:ENSG00000079819:ENSG00000136861:ENSG00000063169:ENSG00000160712:ENSG00000188807:ENSG00000184584
DEG.down	Pituitary	1780	14	6.95983e-06	0.000208795	ENSG00000131094:ENSG00000185909:ENSG00000213722:ENSG00000184292:ENSG00000129667:ENSG00000129353:ENSG00000114812:ENSG00000165757:ENSG00000172197:ENSG00000145824:ENSG00000171236:ENSG00000100060:ENSG00000130600:ENSG00000079819
DEG.down	Prostate	586	2	0.144503	1	ENSG00000145824:ENSG00000176463
DEG.down	Salivary_Gland	1122	5	0.0396733	1	ENSG00000185909:ENSG00000165757:ENSG00000176463:ENSG00000079819:ENSG00000160712
DEG.down	Skin	1804	12	0.000156619	0.00469856	ENSG00000145819:ENSG00000057294:ENSG00000205189:ENSG00000197696:ENSG00000198844:ENSG00000181444:ENSG00000151376:ENSG00000171236:ENSG00000100060:ENSG00000130600:ENSG00000079819:ENSG00000160712
DEG.down	Small_Intestine	1105	8	0.000772197	0.0231659	ENSG00000185909:ENSG00000184292:ENSG00000205189:ENSG00000113758:ENSG00000165757:ENSG00000197696:ENSG00000080561:ENSG00000176463
DEG.down	Spleen	1512	5	0.122753	1	ENSG00000184292:ENSG00000136636:ENSG00000113758:ENSG00000145687:ENSG00000080561
DEG.down	Stomach	1346	7	0.0102201	0.306604	ENSG00000165434:ENSG00000165757:ENSG00000197696:ENSG00000168004:ENSG00000176463:ENSG00000079819:ENSG00000184584
DEG.down	Testis	2662	15	0.000200865	0.00602594	ENSG00000147099:ENSG00000213722:ENSG00000172336:ENSG00000129667:ENSG00000114812:ENSG00000172197:ENSG00000198844:ENSG00000145687:ENSG00000181444:ENSG00000145824:ENSG00000100060:ENSG00000139318:ENSG00000179344:ENSG00000160712:ENSG00000184584
DEG.down	Thyroid	996	3	0.18465	1	ENSG00000184292:ENSG00000171236:ENSG00000160712
DEG.down	Uterus	880	3	0.13524	1	ENSG00000129667:ENSG00000145824:ENSG00000176463
DEG.down	Vagina	650	3	0.0582057	1	ENSG00000131094:ENSG00000145819:ENSG00000165757
DEG.twoside	Adipose_Tissue	2894	15	0.000516789	0.0155037	ENSG00000131094:ENSG00000213722:ENSG00000184292:ENSG00000180340:ENSG00000165757:ENSG00000197696:ENSG00000198844:ENSG00000145824:ENSG00000100060:ENSG00000168004:ENSG00000139318:ENSG00000130600:ENSG00000179344:ENSG00000079819:ENSG00000184584
DEG.twoside	Adrenal_Gland	4284	20	0.000284874	0.00854621	ENSG00000185909:ENSG00000147099:ENSG00000213722:ENSG00000145819:ENSG00000136636:ENSG00000100897:ENSG00000153767:ENSG00000113758:ENSG00000114812:ENSG00000197696:ENSG00000172197:ENSG00000145687:ENSG00000151376:ENSG00000145824:ENSG00000139318:ENSG00000130600:ENSG00000176463:ENSG00000079819:ENSG00000160712:ENSG00000184584
DEG.twoside	Bladder	349	1	0.184593	1	ENSG00000130600
DEG.twoside	Blood	6710	21	0.0323991	0.971972	ENSG00000185909:ENSG00000184292:ENSG00000145819:ENSG00000136636:ENSG00000172336:ENSG00000129667:ENSG00000113758:ENSG00000114812:ENSG00000145687:ENSG00000181444:ENSG00000171236:ENSG00000143442:ENSG00000100060:ENSG00000130600:ENSG00000179344:ENSG00000079819:ENSG00000136861:ENSG00000063169:ENSG00000163121:ENSG00000160712:ENSG00000188807
DEG.twoside	Blood_Vessel	3397	14	0.0072099	0.216297	ENSG00000213722:ENSG00000184292:ENSG00000205189:ENSG00000129667:ENSG00000111261:ENSG00000180340:ENSG00000114812:ENSG00000172197:ENSG00000198844:ENSG00000181444:ENSG00000100060:ENSG00000160712:ENSG00000188807:ENSG00000184584
DEG.twoside	Brain	7416	20	0.136265	1	ENSG00000131094:ENSG00000185909:ENSG00000147140:ENSG00000100802:ENSG00000213722:ENSG00000133519:ENSG00000165434:ENSG00000129667:ENSG00000111261:ENSG00000172197:ENSG00000198844:ENSG00000181444:ENSG00000171681:ENSG00000100060:ENSG00000080561:ENSG00000139318:ENSG00000179344:ENSG00000136861:ENSG00000160712:ENSG00000184584
DEG.twoside	Breast	2415	13	0.000784519	0.0235356	ENSG00000091831:ENSG00000213722:ENSG00000184292:ENSG00000197696:ENSG00000172197:ENSG00000198844:ENSG00000151376:ENSG00000145824:ENSG00000168004:ENSG00000139318:ENSG00000130600:ENSG00000179344:ENSG00000163121
DEG.twoside	Cervix_Uteri	196	4	7.99284e-05	0.00239785	ENSG00000091831:ENSG00000213722:ENSG00000130600:ENSG00000184584
DEG.twoside	Colon	2592	10	0.0283743	0.85123	ENSG00000122711:ENSG00000185909:ENSG00000136636:ENSG00000057294:ENSG00000129667:ENSG00000165757:ENSG00000197696:ENSG00000172197:ENSG00000176463:ENSG00000170689
DEG.twoside	Esophagus	2571	9	0.0595395	1	ENSG00000185909:ENSG00000184292:ENSG00000145819:ENSG00000057294:ENSG00000214860:ENSG00000111261:ENSG00000114812:ENSG00000197696:ENSG00000151376
DEG.twoside	Fallopian_Tube	116	2	0.00228024	0.0684073	ENSG00000213722:ENSG00000130600
DEG.twoside	Heart	6650	22	0.0153762	0.461287	ENSG00000131094:ENSG00000185909:ENSG00000147140:ENSG00000100802:ENSG00000136636:ENSG00000057294:ENSG00000123352:ENSG00000166037:ENSG00000129667:ENSG00000197603:ENSG00000111261:ENSG00000113758:ENSG00000180340:ENSG00000114812:ENSG00000197696:ENSG00000172197:ENSG00000181444:ENSG00000145824:ENSG00000143442:ENSG00000130600:ENSG00000179344:ENSG00000160712
DEG.twoside	Kidney	2673	10	0.0345144	1	ENSG00000131094:ENSG00000184292:ENSG00000114812:ENSG00000145687:ENSG00000181444:ENSG00000145824:ENSG00000130600:ENSG00000136861:ENSG00000170689:ENSG00000163121
DEG.twoside	Liver	7467	26	0.0038877	0.116631	ENSG00000185909:ENSG00000213722:ENSG00000184292:ENSG00000145819:ENSG00000123352:ENSG00000100897:ENSG00000129667:ENSG00000111261:ENSG00000113758:ENSG00000129353:ENSG00000197696:ENSG00000172197:ENSG00000198844:ENSG00000171681:ENSG00000151376:ENSG00000149289:ENSG00000171236:ENSG00000143442:ENSG00000100060:ENSG00000080561:ENSG00000130600:ENSG00000179344:ENSG00000079819:ENSG00000136861:ENSG00000160712…
DEG.twoside	Lung	3708	13	0.0333787	1	ENSG00000184292:ENSG00000129667:ENSG00000114812:ENSG00000165757:ENSG00000198844:ENSG00000181444:ENSG00000145824:ENSG00000100060:ENSG00000168004:ENSG00000139318:ENSG00000179344:ENSG00000079819:ENSG00000184584
DEG.twoside	Muscle	6781	26	0.000860923	0.0258277	ENSG00000185909:ENSG00000147140:ENSG00000147099:ENSG00000100802:ENSG00000213722:ENSG00000136636:ENSG00000123352:ENSG00000166037:ENSG00000129667:ENSG00000111261:ENSG00000113758:ENSG00000165757:ENSG00000198844:ENSG00000145687:ENSG00000151376:ENSG00000143442:ENSG00000100060:ENSG00000139318:ENSG00000130600:ENSG00000179344:ENSG00000176463:ENSG00000079819:ENSG00000136861:ENSG00000160712:ENSG00000188807…
DEG.twoside	Nerve	3432	19	3.82433e-05	0.0011473	ENSG00000131094:ENSG00000213722:ENSG00000136636:ENSG00000057294:ENSG00000197603:ENSG00000180340:ENSG00000114812:ENSG00000197696:ENSG00000172197:ENSG00000145687:ENSG00000181444:ENSG00000149289:ENSG00000145824:ENSG00000143442:ENSG00000168004:ENSG00000130600:ENSG00000179344:ENSG00000079819:ENSG00000184584
DEG.twoside	Ovary	4908	20	0.00177043	0.053113	ENSG00000185909:ENSG00000091831:ENSG00000133519:ENSG00000145819:ENSG00000057294:ENSG00000205189:ENSG00000166037:ENSG00000129353:ENSG00000172197:ENSG00000198844:ENSG00000145687:ENSG00000151376:ENSG00000145824:ENSG00000143442:ENSG00000100060:ENSG00000139318:ENSG00000130600:ENSG00000179344:ENSG00000176463:ENSG00000079819
DEG.twoside	Pancreas	6953	29	7.38314e-05	0.00221494	ENSG00000185909:ENSG00000213722:ENSG00000184292:ENSG00000145819:ENSG00000100897:ENSG00000197603:ENSG00000113758:ENSG00000129353:ENSG00000165757:ENSG00000197696:ENSG00000172197:ENSG00000198844:ENSG00000145687:ENSG00000171681:ENSG00000149289:ENSG00000145824:ENSG00000171236:ENSG00000143442:ENSG00000100060:ENSG00000139318:ENSG00000179344:ENSG00000176463:ENSG00000079819:ENSG00000136861:ENSG00000063169…
DEG.twoside	Pituitary	6503	26	0.000429831	0.0128949	ENSG00000131094:ENSG00000185909:ENSG00000147099:ENSG00000091831:ENSG00000141665:ENSG00000213722:ENSG00000184292:ENSG00000133519:ENSG00000057294:ENSG00000123352:ENSG00000129667:ENSG00000197603:ENSG00000129353:ENSG00000114812:ENSG00000165757:ENSG00000172197:ENSG00000181444:ENSG00000151376:ENSG00000145824:ENSG00000171236:ENSG00000143442:ENSG00000100060:ENSG00000130600:ENSG00000140057:ENSG00000079819…
DEG.twoside	Prostate	3532	12	0.0479473	1	ENSG00000091831:ENSG00000184292:ENSG00000133519:ENSG00000205189:ENSG00000114812:ENSG00000172197:ENSG00000151376:ENSG00000145824:ENSG00000143442:ENSG00000176463:ENSG00000063169:ENSG00000163121
DEG.twoside	Salivary_Gland	2682	14	0.000714052	0.0214216	ENSG00000185909:ENSG00000184292:ENSG00000057294:ENSG00000123352:ENSG00000111261:ENSG00000114812:ENSG00000165757:ENSG00000145824:ENSG00000171236:ENSG00000139318:ENSG00000176463:ENSG00000079819:ENSG00000163121:ENSG00000160712
DEG.twoside	Skin	4145	20	0.000178692	0.00536076	ENSG00000184292:ENSG00000145819:ENSG00000057294:ENSG00000172336:ENSG00000205189:ENSG00000214860:ENSG00000180340:ENSG00000114812:ENSG00000197696:ENSG00000198844:ENSG00000181444:ENSG00000151376:ENSG00000145824:ENSG00000171236:ENSG00000100060:ENSG00000080561:ENSG00000130600:ENSG00000140057:ENSG00000079819:ENSG00000160712
DEG.twoside	Small_Intestine	4131	19	0.00049732	0.0149196	ENSG00000122711:ENSG00000185909:ENSG00000184292:ENSG00000057294:ENSG00000100897:ENSG00000205189:ENSG00000129667:ENSG00000113758:ENSG00000114812:ENSG00000165757:ENSG00000197696:ENSG00000172197:ENSG00000145824:ENSG00000100060:ENSG00000080561:ENSG00000179344:ENSG00000176463:ENSG00000170689:ENSG00000135697
DEG.twoside	Spleen	5818	15	0.220036	1	ENSG00000100802:ENSG00000184292:ENSG00000136636:ENSG00000129667:ENSG00000153767:ENSG00000113758:ENSG00000145687:ENSG00000181444:ENSG00000171236:ENSG00000100060:ENSG00000080561:ENSG00000139318:ENSG00000179344:ENSG00000140955:ENSG00000184584
DEG.twoside	Stomach	2642	9	0.069013	1	ENSG00000165434:ENSG00000165757:ENSG00000197696:ENSG00000172197:ENSG00000171236:ENSG00000168004:ENSG00000176463:ENSG00000079819:ENSG00000184584
DEG.twoside	Testis	13307	31	0.339841	1	ENSG00000147099:ENSG00000141665:ENSG00000213722:ENSG00000133519:ENSG00000172336:ENSG00000123352:ENSG00000174015:ENSG00000166037:ENSG00000129667:ENSG00000153767:ENSG00000214860:ENSG00000114812:ENSG00000100354:ENSG00000197696:ENSG00000172197:ENSG00000198844:ENSG00000145687:ENSG00000181444:ENSG00000171681:ENSG00000145824:ENSG00000100060:ENSG00000168004:ENSG00000139318:ENSG00000179344:ENSG00000176463…
DEG.twoside	Thyroid	4710	11	0.364245	1	ENSG00000185909:ENSG00000100802:ENSG00000213722:ENSG00000184292:ENSG00000197603:ENSG00000197696:ENSG00000198844:ENSG00000181444:ENSG00000171236:ENSG00000143442:ENSG00000160712
DEG.twoside	Uterus	3310	18	7.87564e-05	0.00236269	ENSG00000091831:ENSG00000213722:ENSG00000205189:ENSG00000129667:ENSG00000113758:ENSG00000180340:ENSG00000165757:ENSG00000172197:ENSG00000198844:ENSG00000145687:ENSG00000151376:ENSG00000145824:ENSG00000143442:ENSG00000080561:ENSG00000130600:ENSG00000176463:ENSG00000063169:ENSG00000184584
DEG.twoside	Vagina	2321	10	0.0135595	0.406785	ENSG00000131094:ENSG00000091831:ENSG00000184292:ENSG00000145819:ENSG00000136636:ENSG00000214860:ENSG00000165757:ENSG00000172197:ENSG00000145824:ENSG00000080561

## Sheet: S2. Gene expression CS-DEGs 
S1. Average of normalized expression (zero mean across samples) of context-specific differentially expressed genes in response to the treatment with Doxorubicin + E2 + TNFa based on the comparison with 29 general tissue types.
ensg	symbol	Adipose_Tissue	Adrenal_Gland	Bladder	Blood	Blood_Vessel	Brain	Breast	Cervix_Uteri	Colon	Esophagus	Fallopian_Tube	Heart	Kidney	Liver	Lung	Muscle	Nerve	Ovary	Pancreas	Pituitary	Prostate	Salivary_Gland	Skin	Small_Intestine	Spleen	Stomach	Testis	Thyroid	Uterus	Vagina
ENSG00000188807	TMEM201	-0.164914	-0.0581343	-0.177176	-0.944553	-0.656162	0.212713	-0.0283909	0.183343	-0.119316	-0.116491	0.286472	0.293759	0.170801	-0.982144	-0.297597	1.34299	0.41218	0.615577	-0.500856	1.33357	0.262073	-0.168406	-0.00114484	-0.251551	-0.0210148	-0.355293	1.05591	0.107743	0.384118	-0.0547514
ENSG00000184292	TACSTD2	-0.414985	-1.34983	2.76058	-1.22521	-0.420839	-1.75221	2.03129	0.831839	-1.2423	0.951339	1.19721	-1.6694	3.15254	-0.897732	3.23484	-1.64868	0.79212	-1.15825	2.94817	-0.706483	3.40314	3.62824	2.2811	-1.01885	-1.11029	0.837674	-1.38015	0.276069	-0.312147	2.88649
ENSG00000143442	POGZ	-0.00532224	0.157473	0.3746	-1.14583	-0.00629545	0.141687	0.263148	0.510003	0.31813	0.119479	0.585621	-0.736966	0.0879683	-0.662205	0.0881763	-1.06319	0.935879	1.18448	-0.619048	1.29298	0.736318	-0.0914999	-0.164688	0.162291	0.412666	-0.0405385	0.723451	0.974888	0.823307	0.303738
ENSG00000160712	IL6R	0.290231	-0.350534	-0.0957947	1.35887	-0.262318	-1.23957	-0.0870378	0.165899	0.868306	0.291023	0.77341	-0.662662	0.0546266	1.84688	1.00165	1.94791	0.275524	0.0603376	-0.809456	0.314972	0.0363435	-0.811757	-0.498453	1.01353	1.03432	0.158487	-0.692396	-0.902147	0.557303	-0.234507
ENSG00000136636	KCTD3	0.405897	1.79922	0.66288	-2.71747	-0.0284071	0.19	0.73376	0.589024	0.744738	0.564364	0.344719	-0.991437	-0.162088	0.233328	0.0455016	-1.24724	1.09168	0.24007	-0.192718	0.163524	0.76051	0.428912	0.0135895	0.485263	-0.695834	0.470612	0.122572	0.275398	0.40409	1.07956
ENSG00000163121	NEURL3	-0.266668	-0.277742	-0.186797	0.331852	-0.279297	-0.0919208	0.564874	-0.274051	-0.0623353	-0.292752	-0.301075	-0.249825	2.00759	0.340515	0.326839	-0.312434	-0.0904137	-0.308301	2.72852	0.000465145	1.18964	2.09169	-0.0796303	0.444703	0.133857	-0.196426	0.130091	-0.317386	-0.291304	-0.265231
ENSG00000114812	VIPR1	0.718922	-1.10274	0.537856	-0.759173	-0.250063	0.232119	1.12531	-0.961769	0.21028	-0.834285	-1.14606	-0.754026	-1.09244	0.920121	3.22355	-1.69728	-0.852752	-1.8125	-1.23995	-1.08707	1.7406	1.51869	0.622239	1.78416	0.0750916	-0.218551	-0.928066	1.02485	-1.41315	-0.262496
ENSG00000185909	KLHDC8B	0.569858	1.63363	0.826964	-1.64958	-0.0574669	-0.806564	0.564657	0.247968	0.582948	0.933079	0.750545	0.885407	-0.11884	-1.1184	0.171051	-0.408536	-0.140269	1.59249	-1.2829	-0.592765	0.226808	-0.352424	0.0494745	-0.727753	-0.0781305	-0.263897	0.494387	0.950332	0.682301	0.437703
ENSG00000153767	GTF2E1	0.0941225	0.932505	0.235356	-0.258363	-0.231162	-0.151136	0.130616	0.0917855	0.164935	0.168337	0.083275	-0.456222	-0.071791	-0.445502	-0.0221495	-0.205641	-0.0719623	-0.148271	-0.335183	0.0202956	0.220428	0.0178029	0.154248	0.255956	0.725661	-0.0821767	1.29442	0.089034	0.0282955	0.210409
ENSG00000197603	C5orf42	0.0974131	0.0842159	0.331092	-1.08954	0.0844367	0.243054	0.166036	0.320685	-0.0158557	-0.0358964	0.315709	-0.522109	-0.0934584	-1.05132	0.132119	-0.758903	0.847903	0.62778	-0.451331	0.868703	0.431459	0.0980884	-0.0103238	-0.403387	-0.440201	-0.238116	0.659293	0.982897	0.549971	0.151485
ENSG00000145687	SSBP2	0.301303	-0.738706	0.337161	-1.08975	0.588173	0.169672	0.473809	0.617884	0.0994172	0.449778	0.535272	-0.369063	-0.713389	-1.77065	-0.184665	-0.638529	0.865702	0.806713	-1.05235	0.437238	0.0891907	0.0388365	0.0793913	-0.423663	-0.495639	-0.387142	-0.771549	0.0989371	0.797731	0.434568
ENSG00000145824	CXCL14	1.87386	-1.94612	0.331535	-3.24122	0.679322	0.385943	1.92199	0.81251	0.289345	-0.166219	0.951538	-2.03077	1.98427	-0.0688636	-1.69844	0.781819	1.87994	-2.27477	-1.55152	-1.73334	-1.31846	2.00876	0.372644	1.78553	1.13445	-0.257314	-1.82884	1.12775	-1.96333	1.56881
ENSG00000184584	TMEM173	1.15052	-0.486711	0.291884	0.0285316	1.25692	-2.00925	0.819115	1.1994	-0.0286139	0.427628	1.51236	0.509725	0.383573	-1.72982	1.61014	-1.7853	1.10247	0.91365	-1.73497	-0.00348483	0.900386	0.614849	0.284094	0.405872	1.62291	-0.382737	-1.32522	0.655542	1.06472	0.982969
ENSG00000145819	ARHGAP26	0.0864023	-1.07862	-0.354373	1.28131	-0.20249	0.408614	0.300546	-0.404581	-0.129041	-0.396289	0.32431	0.154273	-0.378434	-1.14294	0.510102	-0.492538	0.279247	-1.18359	-1.14691	0.460032	-0.277278	0.405712	-0.51958	0.345128	0.542393	-0.164885	0.634105	0.084695	-0.189473	-0.618144
ENSG00000113758	DBN1	0.548939	-1.81913	0.521392	-1.67178	0.663646	0.357462	0.282167	0.834344	0.29398	0.500212	0.915964	-0.693265	0.232477	-3.07025	-0.255968	-1.19803	0.693718	0.132832	-1.49927	0.827852	0.166672	0.00421748	0.370658	-0.702063	-0.85305	0.350845	0.336694	0.432222	1.00693	0.105486
ENSG00000172197	MBOAT1	0.337538	-0.481348	0.819077	0.697333	-0.292305	-1.59283	1.11345	1.05375	1.38886	0.433781	1.56756	-0.416329	0.180954	-0.58727	0.647849	-1.56391	1.88551	1.2585	-0.382007	-0.578243	1.17522	0.509843	-0.152549	1.77451	0.8126	1.15585	-0.961523	0.815377	1.5328	1.08531
ENSG00000213722	DDAH2	0.831644	-1.05287	0.26956	-0.271326	0.838976	-0.526034	0.864936	0.858211	0.591769	0.0969932	0.888713	-0.220453	0.526073	-1.06013	0.598522	-2.4315	0.854267	0.682702	-1.73908	-0.445319	0.751769	0.508856	0.115426	-0.0896862	0.632453	-0.382562	-0.698171	0.828612	0.905152	0.785133
ENSG00000179344	HLA-DQB1	0.985549	0.241193	0.0102039	1.37201	0.145917	-1.15627	1.0427	0.8299	-0.202648	-0.247989	0.499611	-0.518803	0.526637	-0.962715	2.0537	-1.18085	1.03717	-0.939624	-1.0994	0.5835	0.0969323	0.446452	-0.246547	1.20098	2.32477	-0.302582	-0.823332	0.463406	-0.0136257	0.0922499
ENSG00000079819	EPB41L2	1.02135	-0.32737	0.0705598	-2.13218	0.452667	0.243153	0.794312	0.330871	0.58773	-0.134261	0.385648	-0.085215	-0.557973	-1.81513	0.944182	-1.57861	1.95957	1.45814	-1.47892	-0.706595	-0.11004	-0.552827	-0.459285	0.38273	0.360708	-0.43064	0.948427	0.384771	0.544893	0.0847859
ENSG00000091831	ESR1	0.185013	-0.0284234	0.0652913	-0.596736	0.277909	-0.448993	1.40985	3.79497	-0.418513	-0.364457	2.99871	-0.292922	-0.0769337	0.78721	0.0852624	-0.276907	0.160326	1.27479	-0.478467	1.34161	0.975422	-0.346669	-0.320689	-0.368412	-0.00760337	-0.418907	0.47372	0.31946	3.64904	3.43189
ENSG00000172336	POP7	-0.129932	0.314008	-0.0334065	-0.797095	-0.100242	0.290241	0.0644573	0.0420805	0.023495	0.0621803	-0.0215396	-0.378892	-0.0518415	0.293997	-0.421341	0.237194	-0.140262	-0.430199	-0.494215	0.0667298	-0.0337792	-0.000104608	0.740372	-0.178898	-0.0106068	-0.157883	-0.512776	-0.4176	0.134555	-0.0348725
ENSG00000181444	ZNF467	0.287393	0.270976	-0.0719043	1.35972	-0.594984	-0.20285	0.27943	0.429767	0.128378	-0.0109976	1.09048	-0.496701	1.20919	-0.0660679	0.994352	-1.83049	-0.358477	0.23009	0.0900991	1.12692	0.165827	0.255332	-0.36957	-0.0144802	1.89273	0.760109	-1.21066	1.15937	0.52887	0.0106434
ENSG00000205189	ZBTB10	0.37981	0.0312034	0.387978	-1.1616	0.809683	-0.112944	0.469572	0.28772	0.158202	-0.280109	0.699382	-0.129719	0.0774335	-0.0568151	0.302294	-0.219666	0.532627	0.768844	-0.31504	0.276872	0.914994	0.195355	-0.569029	-0.55141	-0.18586	-0.0953074	0.678133	0.387879	0.799915	0.00838538
ENSG00000122711	SPINK4	-0.14847	0.0619879	0.576937	-0.144648	-0.153685	-0.155845	-0.112499	-0.166501	1.58465	-0.143039	-0.117368	-0.156527	-0.12244	-0.151364	-0.143491	-0.140287	-0.146846	-0.152699	-0.0734831	0.236316	-0.138513	-0.139355	-0.127483	5.11543	-0.0757315	0.134788	0.0292841	-0.154887	-0.13908	-0.112839
ENSG00000136861	CDK5RAP2	-0.295994	-0.0453871	0.153426	0.452463	0.474231	-0.470658	-0.0208214	0.03139	-0.137589	-0.178131	0.0796693	-0.322102	-0.78787	-0.591562	-0.131423	0.672181	0.39945	0.383493	-1.01548	0.201704	0.184629	0.527225	0.153775	-0.231354	0.160402	-0.144906	1.02405	0.105365	0.107893	-0.155835
ENSG00000165757	KIAA1462	1.15871	-0.037943	1.23924	-2.46431	0.717042	-0.173432	0.847962	0.00762955	1.18611	-0.216817	1.02221	-0.0162833	-0.0442447	-2.14543	1.28352	-1.01761	0.719516	0.0505933	-0.269163	-0.385941	0.309614	-1.04702	-0.00314574	-1.02227	-1.95351	-0.824006	1.02425	0.779165	1.37562	-0.511156
ENSG00000130600	H19	1.73723	1.81978	1.5478	-2.58593	0.35344	-3.12603	1.44187	1.78354	0.552027	1.00664	1.82022	1.81452	1.57147	1.71833	0.337642	1.82022	1.64274	1.74129	1.07267	-0.854871	0.0132235	0.420103	-0.550625	-0.741618	0.874132	-0.373529	0.946165	-0.129313	1.65169	1.11524
ENSG00000168004	HRASLS5	2.21754	-0.455274	-0.212234	-1.03736	-0.523003	0.157505	1.91775	-0.734803	-0.00437943	-0.0455337	0.550844	-0.424491	-0.67374	-1.12995	-0.23608	-1.04212	1.50044	0.0561093	0.878374	-0.931061	-0.458005	-0.428909	-0.729235	-0.662335	-1.07032	-0.23118	4.31194	-0.8457	-0.212714	-0.698808
ENSG00000165434	PGM2L1	-0.216696	-0.524281	0.621158	-0.805156	0.369223	1.18579	-0.0994003	0.526413	0.314768	-0.514256	0.0592753	-0.762955	-0.409783	-1.07997	-0.0341944	0.180025	0.164004	-0.514534	-0.140254	0.731896	0.401044	0.239525	-0.628977	-0.275159	-0.479153	-0.322923	-0.367006	0.318443	0.645636	0.0324029
ENSG00000151376	ME3	0.668661	1.00272	0.64939	-2.44697	0.245739	0.424374	0.988859	0.775155	0.504304	-0.484107	0.441562	0.217119	0.695024	-1.21468	0.197181	-0.604384	0.362	1.43061	-0.242897	1.3663	1.14621	0.121597	-0.948377	-0.0749429	0.104716	0.703586	0.628195	0.529566	0.995253	0.418518
ENSG00000166037	CEP57	0.173678	-0.0572011	0.247682	-0.607887	-0.0679579	-0.191294	0.35469	0.500018	0.153716	-0.0969782	0.338608	-0.616013	-0.15981	0.335067	0.253592	-0.936622	0.394874	0.843604	0.0101082	0.443321	0.34245	-0.0548679	0.149941	0.561337	0.358841	0.037696	1.31335	0.537816	0.485503	0.25432
ENSG00000149289	ZC3H12C	0.0751002	0.356716	0.177835	-0.651803	-0.136862	-0.186005	-0.0775609	-0.227524	0.172405	-0.0649792	0.329814	-0.288943	-0.32403	-0.580186	0.149449	0.602742	1.03577	0.263339	-0.522578	0.226715	-0.00623188	-0.210471	0.280854	-0.124944	-0.831329	-0.224314	-0.168288	0.428857	0.0578713	-0.285612
ENSG00000111261	MANSC1	0.317245	-0.0404173	0.558013	-0.085166	0.669947	-0.415618	0.496368	0.310159	0.491079	0.740376	0.562685	-0.831743	-0.210323	-1.08954	-0.00426966	-2.06268	0.049548	-0.17967	0.218593	0.671729	0.373863	1.87332	-0.0243323	0.218497	-0.0890649	0.549598	-0.128618	0.228303	0.598375	0.54856
ENSG00000171681	ATF7IP	0.311642	0.0702833	0.359908	0.356617	-0.0253875	-0.698516	0.316146	0.214637	-0.123501	0.00611598	0.0955079	-0.211872	-0.419369	-0.619556	0.233283	-0.0874797	0.292398	0.39366	-0.670671	-0.0454459	-0.0144407	0.038026	0.175246	0.182236	0.376042	-0.31725	1.47974	0.459134	0.439608	0.294195
ENSG00000057294	PKP2	0.269611	-1.09741	-0.0951363	-1.10104	-0.99914	-0.605851	0.73102	-0.171456	0.62577	-0.512735	0.566345	3.54805	-0.1788	0.96864	-0.636347	-0.0339642	1.47078	1.71408	0.598961	1.55239	0.938905	2.56262	-0.483764	1.58199	-0.565771	1.06593	0.582445	-1.20886	-0.556687	0.0346155
ENSG00000123352	SPATS2	-0.0606874	-0.0731062	0.229067	-0.648368	-0.298767	0.102316	0.0703388	0.527066	0.138003	-0.225127	0.00427762	-0.707315	-0.0725943	-1.02768	0.0395865	-0.528997	-0.401372	0.00368914	-0.38113	0.866776	0.426771	0.81822	0.626116	0.194717	0.388494	0.415826	1.51014	0.419954	0.356155	0.555164
ENSG00000139318	DUSP6	1.5321	-0.278438	0.31795	-0.649796	-0.243984	-0.529726	1.43309	-0.134599	0.381415	0.0323603	0.885327	-0.142126	0.799904	0.70065	1.42742	-1.63991	0.890199	-1.14424	-0.995729	0.174859	0.140688	1.23751	-0.255545	0.52159	1.71201	-0.063645	-1.07535	0.596871	-0.0399277	-0.288711
ENSG00000174015	SPERT	-0.116936	-0.119717	0.066736	-0.114549	-0.122251	-0.123814	-0.0923697	-0.0985133	-0.120626	-0.117468	-0.108116	-0.123594	-0.0804721	-0.121141	-0.121464	-0.125483	-0.122765	-0.116326	-0.121996	-0.124274	-0.0937062	-0.114892	-0.0570787	-0.106248	-0.113753	-0.117516	5.45073	-0.11012	-0.117926	-0.120017
ENSG00000100802	C14orf93	0.144004	-0.275315	0.506372	0.208979	-0.108235	-0.572684	0.361293	0.59351	0.261572	-0.104374	0.270975	-0.561394	0.226898	-0.376675	0.0894848	-0.657302	0.363273	0.514536	-0.0711531	0.241774	0.589194	0.195554	0.410641	0.33622	0.696965	0.172775	-0.0634684	0.792351	0.457746	0.289776
ENSG00000100897	DCAF11	-0.457172	0.917066	0.17393	0.43756	-0.225804	-0.142896	-0.199467	-0.206108	-0.18673	-0.0728246	-0.313105	-0.176356	0.361168	1.04665	-0.114614	0.488017	-0.0797653	0.0758889	0.737075	0.345188	0.225884	0.181476	-0.300982	0.645399	0.47175	0.367188	-0.107489	0.443111	-0.240572	-0.279495
ENSG00000140057	AK7	-0.16004	0.323315	-0.202077	-0.447892	-0.444281	0.122811	-0.104788	0.11503	-0.0245578	-0.154005	0.516336	-0.399968	0.4028	-0.22195	0.403731	-0.457968	-0.264703	-0.343265	-0.111841	1.18128	-0.185281	-0.0815639	0.541165	-0.0806908	0.372855	0.0319101	1.59912	0.194973	-0.118594	-0.0668294
ENSG00000197696	NMB	2.05152	1.27922	0.175213	-1.44316	0.0740545	-0.0485721	1.64018	0.379878	-0.416446	-0.414183	0.447627	-0.847647	0.587182	-1.32808	-0.0304936	-1.51433	1.21608	0.20944	-0.290778	0.70311	-0.138479	0.143306	-0.357528	-0.746237	-0.0996501	-0.298842	0.953085	1.37471	0.335683	0.0628721
ENSG00000176463	SLCO3A1	0.408645	-0.372473	-0.40124	0.29446	0.0493655	0.0775797	0.165711	0.0708984	-0.923937	-0.0839602	0.0386594	0.561083	-0.29726	-1.56584	0.746195	-1.29608	0.0612064	-0.708208	-1.49927	0.077301	-0.571417	-0.742239	0.286405	-0.896604	0.55098	-0.848715	1.72143	0.610425	-0.401549	0.367102
ENSG00000140993	TIGD7	-0.0632636	-0.0673484	0.177335	-0.244015	0.0224387	-0.0316368	-0.0328128	0.179	0.0825369	-0.00205205	0.250785	0.00142247	0.00756057	-0.290674	-0.0709524	0.000569088	0.126093	0.56908	-0.153971	0.551015	0.281803	0.0332806	-0.198233	0.0158327	0.0518996	-0.0128953	0.464089	0.429712	0.204289	0.0739988
ENSG00000135697	BCMO1	-0.155512	-0.197784	0.0908667	-0.0649647	-0.19505	0.123354	-0.105967	-0.0202251	0.531393	-0.0209838	0.0756405	-0.187241	0.606266	0.155961	-0.117263	-0.146006	-0.165069	0.502866	-0.148285	0.363969	0.354297	0.179959	-0.0609433	1.25457	-0.201111	0.145856	0.0351276	-0.0744447	0.0825704	0.124648
ENSG00000140955	ADAD2	0.0681309	-0.16589	0.162067	-0.49364	-0.461322	0.0850359	0.147516	0.0642207	-0.297994	0.205019	-0.214846	-0.259341	-0.172069	-0.473708	-0.377631	-0.452813	-0.14644	-0.131934	-0.37651	-0.28331	0.427107	-0.108408	0.0300805	-0.0366562	1.85334	-0.314954	5.09007	-0.308351	0.079803	0.366537
ENSG00000198844	ARHGEF15	2.59477	-0.119151	0.123218	-2.18188	-0.180842	-1.24306	2.36852	0.482954	-0.046702	0.131909	0.849938	0.888668	1.01301	-1.21506	1.72915	-0.341586	0.922077	-0.622984	-0.856499	-0.246663	0.480944	-0.237678	-0.548852	-0.0125913	0.461876	0.0118214	-0.561634	1.19763	1.2036	0.369525
ENSG00000214860	EVPLL	-0.279322	-0.507669	1.19059	-0.50714	-0.528388	-0.503867	-0.347072	0.281574	-0.37913	1.01917	-0.352023	-0.532688	0.215265	0.588458	0.6216	-0.525251	-0.51259	-0.522656	-0.526572	-0.378347	0.548533	0.106977	0.982697	-0.441182	-0.513041	0.033627	1.84324	0.524298	-0.529012	2.00649
ENSG00000180340	FZD2	-0.212879	-0.0362114	0.183919	-0.237788	1.13216	-0.571027	-0.18831	1.09316	-0.0871863	-0.372996	1.05711	-0.221092	0.335939	-1.11224	0.520699	-1.05776	1.94972	0.618047	-0.520465	-0.455502	0.085672	-0.47486	0.343031	-0.132175	0.339237	-0.426226	0.0846311	0.375176	0.963073	0.35168
ENSG00000131094	C1QL1	-0.445878	-0.858492	0.707492	-1.29774	-0.755618	2.3275	-0.633803	0.179766	0.454491	0.385609	0.733523	-0.218973	1.47853	-0.99832	-1.13752	-1.28943	2.01814	-0.808255	0.0238284	-0.338499	0.485212	-0.749708	-0.76231	0.690624	-1.25249	0.195555	-0.428377	-0.997573	0.698895	-0.507004
ENSG00000170689	HOXB9	0.0864319	0.242381	0.148449	-0.119253	-0.21649	-0.201996	0.123622	0.50836	1.965	-0.241735	0.15207	-0.245182	3.33919	-0.243591	-0.226511	-0.201107	-0.0296548	-0.211113	-0.244825	-0.226071	0.14903	-0.237899	-0.14802	3.22107	-0.134405	-0.181292	0.303673	-0.217168	0.141763	0.112192
ENSG00000129667	RHBDF2	0.537437	0.0769341	-0.260643	1.68347	-0.567191	-0.979944	0.40366	-0.180098	-0.42656	-0.101807	0.172783	-0.62496	0.167601	-0.987575	1.15772	-0.697024	0.746888	-0.225071	0.181038	-0.717642	0.0733036	0.0300333	0.503719	0.917942	2.11764	-0.104371	-0.896953	0.3768	-0.39066	0.41589
ENSG00000141665	FBXO15	-0.158831	0.11348	-0.0751402	-0.21579	-0.162657	0.32015	-0.0787815	-0.0957017	-0.187953	-0.198017	0.15529	-0.213165	0.145593	-0.125168	0.0576679	-0.239591	0.0462993	-0.0122031	-0.0784384	0.8635	-0.0702478	-0.145042	-0.163403	-0.157404	-0.0461027	-0.168673	2.30129	0.167256	-0.164939	-0.171746
ENSG00000171236	LRG1	0.115129	0.479941	0.504809	2.7957	-0.958797	-1.26895	0.252572	0.156959	0.223138	0.431027	1.24157	-1.01567	0.970689	4.14838	1.28861	-1.09985	-0.720644	-0.326808	2.39122	-0.565999	0.520104	2.3153	-0.317906	0.34846	2.4165	1.60671	-1.12826	-0.459176	-0.878171	0.270677
ENSG00000129353	SLC44A2	0.302396	-0.491962	-0.0150531	0.289591	0.433755	-0.204626	0.404713	0.287004	-0.166584	-0.043745	0.0552289	-0.425573	0.264506	-2.90529	0.445474	-0.0490828	0.476835	-0.647652	-1.07248	-1.03315	0.121158	-0.107243	-0.0201958	-0.0137153	0.477429	0.21123	0.4738	0.412356	-0.262691	0.345687
ENSG00000063169	GLTSCR1	0.0165611	-0.0608836	0.577308	-0.590305	-0.100212	-0.282864	0.218864	0.629419	0.341797	0.174695	0.644835	-0.487618	-0.238704	-0.502636	0.240504	-0.178886	0.518823	0.450747	-0.807106	0.332906	0.753096	-0.00104786	0.264181	0.357291	0.554273	-0.0124158	-0.17976	0.388486	0.670217	0.446964
ENSG00000133519	ZDHHC8P1	-0.74529	-0.579692	-0.198786	-1.00864	-0.816793	1.69668	0.0316198	0.166106	-0.0170951	-0.35025	0.391373	-0.914379	0.37133	-0.942551	-0.586191	-1.0046	0.598093	3.82143	-0.440843	2.37078	2.46316	-0.415414	-0.320476	0.0224537	-0.518577	-0.290844	1.24411	0.160765	-0.278652	-0.184922
ENSG00000100060	MFNG	1.19677	0.118949	0.224499	2.34936	-0.449684	-1.0571	1.05099	0.403937	0.168509	-0.0467954	0.973855	-0.100142	0.352973	-0.653693	1.83048	-1.28888	0.349179	-0.901418	-0.992006	-0.694304	0.175997	-0.29272	-0.998583	1.66892	3.1417	-0.0890421	-0.426249	0.674948	0.617231	0.0290034
ENSG00000100354	TNRC6B	-0.0720082	-0.0224799	0.105389	-0.0543917	-0.180756	-0.0210401	0.021973	0.106268	0.0688508	-0.0695804	0.0982181	-0.280832	-0.281779	-0.402388	0.157968	-0.28125	0.425285	0.134858	-0.490895	0.593717	0.128155	-0.0465614	0.0580633	0.38397	0.439943	-0.116674	0.722078	0.284745	0.269734	0.0537256
ENSG00000147140	NONO	0.289249	0.424999	0.345275	-0.458118	0.203483	-0.54366	0.337518	0.393428	0.206038	0.184038	0.396672	-0.716502	0.0543304	-0.487033	0.390219	-0.761648	0.297223	0.426463	0.144165	0.401475	0.388671	0.213773	0.298296	0.302574	0.419507	0.278443	-0.0794005	0.40294	0.418571	0.330312
ENSG00000147099	HDAC8	0.0523614	0.957845	0.195011	-0.65186	0.0675709	0.14276	0.173205	0.282616	0.0367163	-0.0145338	0.168979	-0.255947	0.165441	-0.137882	0.0530981	-0.567302	0.0839054	0.395156	-0.290569	0.696817	0.455036	0.219105	-0.0219793	-0.0390623	0.0516326	0.0540259	-0.552127	0.471908	0.267752	0.167568
ENSG00000080561	MID2	0.566536	0.573254	0.77142	-1.49712	0.451923	-0.707331	0.43528	0.587706	-0.0469051	0.493454	0.575058	-0.904681	-0.268817	-0.650823	0.282083	0.319817	0.246554	0.0757023	-0.404412	0.0011909	0.492441	0.3451	0.686303	-0.488077	-0.755665	-0.0110065	-0.855877	0.506964	0.74194	0.835391
